# Supplementary material for: Promoter hypermethylation and comprehensive regulation of ncRNA lead to the down-regulation of ZNF880, providing a new insight for the therapeutics and research of colorectal cancer
Source: BMC Med Genomics. 2023 Jun 27;16:148. doi: 10.1186/s12920-023-01571-2 (PMC10294494; doi:10.1186/s12920-023-01571-2)
Supplement: Supplementary file 5 — Additional file 5. Table S1. Interaction prediction between candidate miRNAs and lncRNAs. [file 12920_2023_1571_MOESM5_ESM.xlsx]

## Sheet: Sheet1
miRNA	MIMATid	LncRNA_EnsGeneID	LncRNA_EnsTransID	LncRNA_Transcript	LncRNA_Gene	miRWalk	miRanda	RNAhybrid	Targetscan	Sum_core
hsa-miR-126-5p	MIMAT0000444	ENSG00000179818	ENST00000439670	PCBP1-AS1-002	PCBP1-AS1	1	1	1	1	4
hsa-miR-126-5p	MIMAT0000444	ENSG00000221817	ENST00000595935	PPP3CB-AS1-004	PPP3CB-AS1	1	1	1	1	4
hsa-miR-126-5p	MIMAT0000444	ENSG00000221817	ENST00000442133	PPP3CB-AS1-001	PPP3CB-AS1	1	1	1	1	4
hsa-miR-126-5p	MIMAT0000444	ENSG00000170919	ENST00000330825	TPT1-AS1-010	TPT1-AS1	1	1	1	1	4
hsa-miR-126-5p	MIMAT0000444	ENSG00000203875	ENST00000622963	SNHG5-022	SNHG5	1	1	1	1	4
hsa-miR-126-5p	MIMAT0000444	ENSG00000203875	ENST00000587692	SNHG5-012	SNHG5	1	1	1	1	4
hsa-miR-126-5p	MIMAT0000444	ENSG00000216863	ENST00000435641	LY86-AS1-001	LY86-AS1	1	1	1	1	4
hsa-miR-126-5p	MIMAT0000444	ENSG00000179818	ENST00000458698	PCBP1-AS1-026	PCBP1-AS1	1	1	1	1	4
hsa-miR-126-5p	MIMAT0000444	ENSG00000203875	ENST00000624128	SNHG5-021	SNHG5	1	1	1	1	4
hsa-miR-126-5p	MIMAT0000444	ENSG00000203875	ENST00000623650	SNHG5-018	SNHG5	1	1	1	1	4
hsa-miR-126-5p	MIMAT0000444	ENSG00000223704	ENST00000434868	LINC01422-001	LINC01422	1	1	1	1	4
hsa-miR-126-5p	MIMAT0000444	ENSG00000206573	ENST00000523354	THUMPD3-AS1-010	THUMPD3-AS1	1	1	1	1	4
hsa-miR-126-5p	MIMAT0000444	ENSG00000117242	ENST00000451424	PINK1-AS-001	PINK1-AS	1	1	1	1	4
hsa-miR-126-5p	MIMAT0000444	ENSG00000152931	ENST00000515734	PART1-001	PART1	1	1	1	1	4
hsa-miR-126-5p	MIMAT0000444	ENSG00000179818	ENST00000627019	PCBP1-AS1-137	PCBP1-AS1	1	1	1	1	4
hsa-miR-126-5p	MIMAT0000444	ENSG00000206573	ENST00000519043	THUMPD3-AS1-015	THUMPD3-AS1	1	1	1	1	4
hsa-miR-126-5p	MIMAT0000444	ENSG00000152931	ENST00000504876	PART1-003	PART1	1	1	1	1	4
hsa-miR-126-5p	MIMAT0000444	ENSG00000228065	ENST00000433152	LINC01515-001	LINC01515	1	1	1	1	4
hsa-miR-126-5p	MIMAT0000444	ENSG00000228065	ENST00000599409	LINC01515-003	LINC01515	1	1	1	1	4
hsa-miR-126-5p	MIMAT0000444	ENSG00000228065	ENST00000596743	LINC01515-012	LINC01515	1	1	1	1	4
hsa-miR-126-5p	MIMAT0000444	ENSG00000224660	ENST00000420195	SH3BP5-AS1-001	SH3BP5-AS1	1	1	1	1	4
hsa-miR-126-5p	MIMAT0000444	ENSG00000228065	ENST00000593568	LINC01515-004	LINC01515	1	1	1	1	4
hsa-miR-126-5p	MIMAT0000444	ENSG00000228956	ENST00000630022	SATB1-AS1-053	SATB1-AS1	1	1	1	1	4
hsa-miR-126-5p	MIMAT0000444	ENSG00000225733	ENST00000424349	FGD5-AS1-003	FGD5-AS1	1	1	1	1	4
hsa-miR-126-5p	MIMAT0000444	ENSG00000226688	ENST00000416301	ENTPD1-AS1-004	ENTPD1-AS1	1	1	1	1	4
hsa-miR-126-5p	MIMAT0000444	ENSG00000228065	ENST00000620859	LINC01515-018	LINC01515	1	1	1	1	4
hsa-miR-126-5p	MIMAT0000444	ENSG00000228065	ENST00000601389	LINC01515-006	LINC01515	1	1	1	1	4
hsa-miR-126-5p	MIMAT0000444	ENSG00000228065	ENST00000601979	LINC01515-002	LINC01515	1	1	1	1	4
hsa-miR-126-5p	MIMAT0000444	ENSG00000228065	ENST00000608678	LINC01515-016	LINC01515	1	1	1	1	4
hsa-miR-126-5p	MIMAT0000444	ENSG00000237036	ENST00000607166	ZEB1-AS1-009	ZEB1-AS1	1	1	1	1	4
hsa-miR-126-5p	MIMAT0000444	ENSG00000237945	ENST00000427447	LINC00649-001	LINC00649	1	1	1	1	4
hsa-miR-126-5p	MIMAT0000444	ENSG00000235437	ENST00000433061	LINC01278-001	LINC01278	1	1	1	1	4
hsa-miR-126-5p	MIMAT0000444	ENSG00000246898	ENST00000499966	LINC00920-001	LINC00920	1	1	1	1	4
hsa-miR-126-5p	MIMAT0000444	ENSG00000247240	ENST00000499217	UBL7-AS1-001	UBL7-AS1	1	1	1	1	4
hsa-miR-126-5p	MIMAT0000444	ENSG00000247240	ENST00000564137	UBL7-AS1-004	UBL7-AS1	1	1	1	1	4
hsa-miR-126-5p	MIMAT0000444	ENSG00000246223	ENST00000502187	LINC01550-002	LINC01550	1	1	1	1	4
hsa-miR-126-5p	MIMAT0000444	ENSG00000247774	ENST00000547600	PCED1B-AS1-002	PCED1B-AS1	1	1	1	1	4
hsa-miR-126-5p	MIMAT0000444	ENSG00000244879	ENST00000499624	GABPB1-AS1-001	GABPB1-AS1	1	1	1	1	4
hsa-miR-126-5p	MIMAT0000444	ENSG00000245060	ENST00000502162	LINC00847-003	LINC00847	1	1	1	1	4
hsa-miR-126-5p	MIMAT0000444	ENSG00000245532	ENST00000501122	NEAT1-001	NEAT1	1	1	1	1	4
hsa-miR-126-5p	MIMAT0000444	ENSG00000247774	ENST00000548222	PCED1B-AS1-010	PCED1B-AS1	1	1	1	1	4
hsa-miR-126-5p	MIMAT0000444	ENSG00000247774	ENST00000547626	PCED1B-AS1-005	PCED1B-AS1	1	1	1	1	4
hsa-miR-126-5p	MIMAT0000444	ENSG00000245060	ENST00000501937	LINC00847-002	LINC00847	1	1	1	1	4
hsa-miR-126-5p	MIMAT0000444	ENSG00000245060	ENST00000501855	LINC00847-001	LINC00847	1	1	1	1	4
hsa-miR-126-5p	MIMAT0000444	ENSG00000245164	ENST00000500989	LINC00861-001	LINC00861	1	1	1	1	4
hsa-miR-126-5p	MIMAT0000444	ENSG00000247240	ENST00000564621	UBL7-AS1-002	UBL7-AS1	1	1	1	1	4
hsa-miR-126-5p	MIMAT0000444	ENSG00000247240	ENST00000567286	UBL7-AS1-005	UBL7-AS1	1	1	1	1	4
hsa-miR-126-5p	MIMAT0000444	ENSG00000247774	ENST00000551898	PCED1B-AS1-004	PCED1B-AS1	1	1	1	1	4
hsa-miR-126-5p	MIMAT0000444	ENSG00000247774	ENST00000552269	PCED1B-AS1-009	PCED1B-AS1	1	1	1	1	4
hsa-miR-126-5p	MIMAT0000444	ENSG00000247774	ENST00000552990	PCED1B-AS1-007	PCED1B-AS1	1	1	1	1	4
hsa-miR-126-5p	MIMAT0000444	ENSG00000247774	ENST00000551432	PCED1B-AS1-006	PCED1B-AS1	1	1	1	1	4
hsa-miR-126-5p	MIMAT0000444	ENSG00000247774	ENST00000550426	PCED1B-AS1-011	PCED1B-AS1	1	1	1	1	4
hsa-miR-126-5p	MIMAT0000444	ENSG00000231889	ENST00000532226	TRAF3IP2-AS1-013	TRAF3IP2-AS1	1	1	1	1	4
hsa-miR-126-5p	MIMAT0000444	ENSG00000230530	ENST00000427644	LIMD1-AS1-001	LIMD1-AS1	1	1	1	1	4
hsa-miR-126-5p	MIMAT0000444	ENSG00000230530	ENST00000429798	LIMD1-AS1-002	LIMD1-AS1	1	1	1	1	4
hsa-miR-126-5p	MIMAT0000444	ENSG00000232677	ENST00000591372	LINC00665-003	LINC00665	1	1	1	1	4
hsa-miR-126-5p	MIMAT0000444	ENSG00000232021	ENST00000506314	LEF1-AS1-003	LEF1-AS1	1	1	1	1	4
hsa-miR-126-5p	MIMAT0000444	ENSG00000232956	ENST00000580528	SNHG15-003	SNHG15	1	1	1	1	4
hsa-miR-126-5p	MIMAT0000444	ENSG00000232956	ENST00000577700	SNHG15-002	SNHG15	1	1	1	1	4
hsa-miR-126-5p	MIMAT0000444	ENSG00000254860	ENST00000525484	TMEM9B-AS1-001	TMEM9B-AS1	1	1	1	1	4
hsa-miR-126-5p	MIMAT0000444	ENSG00000251562	ENST00000616691	MALAT1-017	MALAT1	1	1	1	1	4
hsa-miR-126-5p	MIMAT0000444	ENSG00000254635	ENST00000527986	WAC-AS1-001	WAC-AS1	1	1	1	1	4
hsa-miR-126-5p	MIMAT0000444	ENSG00000251562	ENST00000508832	MALAT1-002	MALAT1	1	1	1	1	4
hsa-miR-126-5p	MIMAT0000444	ENSG00000251562	ENST00000534336	MALAT1-001	MALAT1	1	1	1	1	4
hsa-miR-126-5p	MIMAT0000444	ENSG00000251562	ENST00000616527	MALAT1-012	MALAT1	1	1	1	1	4
hsa-miR-126-5p	MIMAT0000444	ENSG00000254635	ENST00000528337	WAC-AS1-002	WAC-AS1	1	1	1	1	4
hsa-miR-126-5p	MIMAT0000444	ENSG00000253738	ENST00000522817	OTUD6B-AS1-002	OTUD6B-AS1	1	1	1	1	4
hsa-miR-126-5p	MIMAT0000444	ENSG00000260034	ENST00000565214	LCMT1-AS2-002	LCMT1-AS2	1	1	1	1	4
hsa-miR-126-5p	MIMAT0000444	ENSG00000257621	ENST00000557412	PSMA3-AS1-009	PSMA3-AS1	1	1	1	1	4
hsa-miR-126-5p	MIMAT0000444	ENSG00000258441	ENST00000555379	LINC00641-002	LINC00641	1	1	1	1	4
hsa-miR-126-5p	MIMAT0000444	ENSG00000257167	ENST00000548760	TMPO-AS1-001	TMPO-AS1	1	1	1	1	4
hsa-miR-126-5p	MIMAT0000444	ENSG00000264247	ENST00000580048	LINC00909-001	LINC00909	1	1	1	1	4
hsa-miR-126-5p	MIMAT0000444	ENSG00000266916	ENST00000588845	ZNF793-AS1-005	ZNF793-AS1	1	1	1	1	4
hsa-miR-126-5p	MIMAT0000444	ENSG00000266916	ENST00000585890	ZNF793-AS1-004	ZNF793-AS1	1	1	1	1	4
hsa-miR-126-5p	MIMAT0000444	ENSG00000263753	ENST00000582008	LINC00667-001	LINC00667	1	1	1	1	4
hsa-miR-126-5p	MIMAT0000444	ENSG00000268658	ENST00000599078	LINC00664-001	LINC00664	1	1	1	1	4
hsa-miR-126-5p	MIMAT0000444	ENSG00000263753	ENST00000577439	LINC00667-003	LINC00667	1	1	1	1	4
hsa-miR-126-5p	MIMAT0000444	ENSG00000263753	ENST00000582363	LINC00667-002	LINC00667	1	1	1	1	4
hsa-miR-126-5p	MIMAT0000444	ENSG00000272888	ENST00000557682	LINC01578-001	LINC01578	1	1	1	1	4
hsa-miR-126-5p	MIMAT0000444	ENSG00000271856	ENST00000607746	LINC01215-001	LINC01215	1	1	1	1	4
hsa-miR-126-5p	MIMAT0000444	ENSG00000281103	ENST00000629357	TRG-AS1-001	TRG-AS1	1	1	1	1	4
hsa-miR-126-5p	MIMAT0000444	ENSG00000281332	ENST00000628855	LINC00997-001	LINC00997	1	1	1	1	4
hsa-miR-126-5p	MIMAT0000444	ENSG00000280776	ENST00000625268	LINC01202-001	LINC01202	1	1	1	1	4
hsa-miR-126-5p	MIMAT0000444	ENSG00000268654	ENST00000599641	MIMT1-001	MIMT1	1	1	1	0	3
hsa-miR-126-5p	MIMAT0000444	ENSG00000268654	ENST00000597105	MIMT1-002	MIMT1	1	1	1	0	3
hsa-miR-126-5p	MIMAT0000444	ENSG00000263753	ENST00000581471	LINC00667-004	LINC00667	1	1	1	0	3
hsa-miR-126-5p	MIMAT0000444	ENSG00000264575	ENST00000581067	LINC00526-001	LINC00526	1	1	1	0	3
hsa-miR-126-5p	MIMAT0000444	ENSG00000264247	ENST00000581192	LINC00909-002	LINC00909	1	1	1	0	3
hsa-miR-126-5p	MIMAT0000444	ENSG00000264247	ENST00000585279	LINC00909-003	LINC00909	1	1	1	0	3
hsa-miR-126-5p	MIMAT0000444	ENSG00000264247	ENST00000577806	LINC00909-004	LINC00909	1	1	1	0	3
hsa-miR-126-5p	MIMAT0000444	ENSG00000272145	ENST00000606277	NFYC-AS1-001	NFYC-AS1	1	1	1	0	3
hsa-miR-126-5p	MIMAT0000444	ENSG00000272888	ENST00000554133	LINC01578-002	LINC01578	1	1	1	0	3
hsa-miR-126-5p	MIMAT0000444	ENSG00000272888	ENST00000554669	LINC01578-005	LINC01578	1	1	1	0	3
hsa-miR-126-5p	MIMAT0000444	ENSG00000272888	ENST00000554894	LINC01578-006	LINC01578	1	1	1	0	3
hsa-miR-126-5p	MIMAT0000444	ENSG00000272888	ENST00000555227	LINC01578-009	LINC01578	1	1	1	0	3
hsa-miR-126-5p	MIMAT0000444	ENSG00000272888	ENST00000556895	LINC01578-004	LINC01578	1	1	1	0	3
hsa-miR-126-5p	MIMAT0000444	ENSG00000272888	ENST00000557147	LINC01578-008	LINC01578	1	1	1	0	3
hsa-miR-126-5p	MIMAT0000444	ENSG00000258441	ENST00000555688	LINC00641-001	LINC00641	0	1	1	1	3
hsa-miR-126-5p	MIMAT0000444	ENSG00000236144	ENST00000588286	TMEM147-AS1-004	TMEM147-AS1	1	1	1	0	3
hsa-miR-126-5p	MIMAT0000444	ENSG00000236144	ENST00000590717	TMEM147-AS1-003	TMEM147-AS1	1	1	1	0	3
hsa-miR-126-5p	MIMAT0000444	ENSG00000235532	ENST00000419499	LINC00402-001	LINC00402	1	1	1	0	3
hsa-miR-126-5p	MIMAT0000444	ENSG00000235437	ENST00000608788	LINC01278-007	LINC01278	1	1	1	0	3
hsa-miR-126-5p	MIMAT0000444	ENSG00000237945	ENST00000609132	LINC00649-017	LINC00649	1	1	1	0	3
hsa-miR-126-5p	MIMAT0000444	ENSG00000235954	ENST00000428584	TTC28-AS1-004	TTC28-AS1	1	1	1	0	3
hsa-miR-126-5p	MIMAT0000444	ENSG00000235947	ENST00000414938	EGOT-001	EGOT	1	1	1	0	3
hsa-miR-126-5p	MIMAT0000444	ENSG00000236922	ENST00000626258	LINC01378-006	LINC01378	1	1	1	0	3
hsa-miR-126-5p	MIMAT0000444	ENSG00000235954	ENST00000433317	TTC28-AS1-005	TTC28-AS1	1	1	1	0	3
hsa-miR-126-5p	MIMAT0000444	ENSG00000235954	ENST00000454741	TTC28-AS1-001	TTC28-AS1	1	1	1	0	3
hsa-miR-126-5p	MIMAT0000444	ENSG00000236088	ENST00000423323	COX10-AS1-001	COX10-AS1	1	1	1	0	3
hsa-miR-126-5p	MIMAT0000444	ENSG00000236859	ENST00000447668	NIFK-AS1-002	NIFK-AS1	0	1	1	1	3
hsa-miR-126-5p	MIMAT0000444	ENSG00000236859	ENST00000439321	NIFK-AS1-003	NIFK-AS1	0	1	1	1	3
hsa-miR-126-5p	MIMAT0000444	ENSG00000236859	ENST00000414554	NIFK-AS1-004	NIFK-AS1	0	1	1	1	3
hsa-miR-126-5p	MIMAT0000444	ENSG00000236859	ENST00000413904	NIFK-AS1-005	NIFK-AS1	0	1	1	1	3
hsa-miR-126-5p	MIMAT0000444	ENSG00000235919	ENST00000452809	ASH1L-AS1-001	ASH1L-AS1	0	1	1	1	3
hsa-miR-126-5p	MIMAT0000444	ENSG00000236922	ENST00000422145	LINC01378-002	LINC01378	0	1	1	1	3
hsa-miR-126-5p	MIMAT0000444	ENSG00000236922	ENST00000437514	LINC01378-001	LINC01378	1	1	1	0	3
hsa-miR-126-5p	MIMAT0000444	ENSG00000221817	ENST00000600607	PPP3CB-AS1-010	PPP3CB-AS1	0	1	1	1	3
hsa-miR-126-5p	MIMAT0000444	ENSG00000221817	ENST00000600887	PPP3CB-AS1-011	PPP3CB-AS1	0	1	1	1	3
hsa-miR-126-5p	MIMAT0000444	ENSG00000221817	ENST00000610317	PPP3CB-AS1-012	PPP3CB-AS1	1	1	1	0	3
hsa-miR-126-5p	MIMAT0000444	ENSG00000221817	ENST00000620302	PPP3CB-AS1-013	PPP3CB-AS1	0	1	1	1	3
hsa-miR-126-5p	MIMAT0000444	ENSG00000221817	ENST00000620432	PPP3CB-AS1-014	PPP3CB-AS1	0	1	1	1	3
hsa-miR-126-5p	MIMAT0000444	ENSG00000221817	ENST00000620559	PPP3CB-AS1-015	PPP3CB-AS1	0	1	1	1	3
hsa-miR-126-5p	MIMAT0000444	ENSG00000187621	ENST00000619182	TCL6-202	TCL6	1	1	1	0	3
hsa-miR-126-5p	MIMAT0000444	ENSG00000186056	ENST00000414532	MATN1-AS1-002	MATN1-AS1	0	1	1	1	3
hsa-miR-126-5p	MIMAT0000444	ENSG00000187621	ENST00000459662	TCL6-003	TCL6	1	1	1	0	3
hsa-miR-126-5p	MIMAT0000444	ENSG00000187621	ENST00000357168	TCL6-001	TCL6	1	1	1	0	3
hsa-miR-126-5p	MIMAT0000444	ENSG00000186056	ENST00000454613	MATN1-AS1-001	MATN1-AS1	0	1	1	1	3
hsa-miR-126-5p	MIMAT0000444	ENSG00000187621	ENST00000483087	TCL6-004	TCL6	1	1	1	0	3
hsa-miR-126-5p	MIMAT0000444	ENSG00000187621	ENST00000465501	TCL6-013	TCL6	1	1	1	0	3
hsa-miR-126-5p	MIMAT0000444	ENSG00000187621	ENST00000460130	TCL6-002	TCL6	1	1	1	0	3
hsa-miR-126-5p	MIMAT0000444	ENSG00000170919	ENST00000517509	TPT1-AS1-003	TPT1-AS1	1	1	1	0	3
hsa-miR-126-5p	MIMAT0000444	ENSG00000224032	ENST00000413221	EPB41L4A-AS1-001	EPB41L4A-AS1	1	1	1	0	3
hsa-miR-126-5p	MIMAT0000444	ENSG00000203875	ENST00000623163	SNHG5-019	SNHG5	0	1	1	1	3
hsa-miR-126-5p	MIMAT0000444	ENSG00000223768	ENST00000433465	LINC00205-001	LINC00205	0	1	1	1	3
hsa-miR-126-5p	MIMAT0000444	ENSG00000228065	ENST00000600848	LINC01515-014	LINC01515	0	1	1	1	3
hsa-miR-126-5p	MIMAT0000444	ENSG00000228065	ENST00000594054	LINC01515-005	LINC01515	1	1	1	0	3
hsa-miR-126-5p	MIMAT0000444	ENSG00000225470	ENST00000414209	JPX-001	JPX	1	1	1	0	3
hsa-miR-126-5p	MIMAT0000444	ENSG00000226688	ENST00000451364	ENTPD1-AS1-009	ENTPD1-AS1	1	1	1	0	3
hsa-miR-126-5p	MIMAT0000444	ENSG00000228956	ENST00000631123	SATB1-AS1-036	SATB1-AS1	1	1	1	0	3
hsa-miR-126-5p	MIMAT0000444	ENSG00000228784	ENST00000449086	LINC00954-001	LINC00954	0	1	1	1	3
hsa-miR-126-5p	MIMAT0000444	ENSG00000228956	ENST00000630209	SATB1-AS1-046	SATB1-AS1	1	1	1	0	3
hsa-miR-126-5p	MIMAT0000444	ENSG00000228956	ENST00000626526	SATB1-AS1-040	SATB1-AS1	0	1	1	1	3
hsa-miR-126-5p	MIMAT0000444	ENSG00000228956	ENST00000626023	SATB1-AS1-060	SATB1-AS1	1	1	1	0	3
hsa-miR-126-5p	MIMAT0000444	ENSG00000228956	ENST00000596850	SATB1-AS1-018	SATB1-AS1	1	1	1	0	3
hsa-miR-126-5p	MIMAT0000444	ENSG00000228956	ENST00000593444	SATB1-AS1-008	SATB1-AS1	1	1	1	0	3
hsa-miR-126-5p	MIMAT0000444	ENSG00000226688	ENST00000444375	ENTPD1-AS1-012	ENTPD1-AS1	1	1	1	0	3
hsa-miR-126-5p	MIMAT0000444	ENSG00000228956	ENST00000629109	SATB1-AS1-059	SATB1-AS1	1	1	1	0	3
hsa-miR-126-5p	MIMAT0000444	ENSG00000228956	ENST00000627668	SATB1-AS1-049	SATB1-AS1	1	1	1	0	3
hsa-miR-126-5p	MIMAT0000444	ENSG00000228956	ENST00000627546	SATB1-AS1-072	SATB1-AS1	0	1	1	1	3
hsa-miR-126-5p	MIMAT0000444	ENSG00000228956	ENST00000627496	SATB1-AS1-037	SATB1-AS1	1	1	1	0	3
hsa-miR-126-5p	MIMAT0000444	ENSG00000251022	ENST00000504718	THAP9-AS1-011	THAP9-AS1	0	1	1	1	3
hsa-miR-126-5p	MIMAT0000444	ENSG00000251022	ENST00000504792	THAP9-AS1-002	THAP9-AS1	1	1	1	0	3
hsa-miR-126-5p	MIMAT0000444	ENSG00000251022	ENST00000513581	THAP9-AS1-005	THAP9-AS1	0	1	1	1	3
hsa-miR-126-5p	MIMAT0000444	ENSG00000253738	ENST00000524003	OTUD6B-AS1-001	OTUD6B-AS1	0	1	1	1	3
hsa-miR-126-5p	MIMAT0000444	ENSG00000251562	ENST00000618925	MALAT1-009	MALAT1	1	1	1	0	3
hsa-miR-126-5p	MIMAT0000444	ENSG00000255717	ENST00000537068	SNHG1-025	SNHG1	0	1	1	1	3
hsa-miR-126-5p	MIMAT0000444	ENSG00000255717	ENST00000540725	SNHG1-001	SNHG1	0	1	1	1	3
hsa-miR-126-5p	MIMAT0000444	ENSG00000255717	ENST00000538654	SNHG1-003	SNHG1	0	1	1	1	3
hsa-miR-126-5p	MIMAT0000444	ENSG00000255717	ENST00000539921	SNHG1-006	SNHG1	0	1	1	1	3
hsa-miR-126-5p	MIMAT0000444	ENSG00000255717	ENST00000537869	SNHG1-004	SNHG1	0	1	1	1	3
hsa-miR-126-5p	MIMAT0000444	ENSG00000255717	ENST00000537925	SNHG1-002	SNHG1	0	1	1	1	3
hsa-miR-126-5p	MIMAT0000444	ENSG00000249348	ENST00000504032	UGDH-AS1-001	UGDH-AS1	0	1	1	1	3
hsa-miR-126-5p	MIMAT0000444	ENSG00000245556	ENST00000421004	SCAMP1-AS1-001	SCAMP1-AS1	1	1	1	0	3
hsa-miR-126-5p	MIMAT0000444	ENSG00000245164	ENST00000517869	LINC00861-003	LINC00861	1	1	1	0	3
hsa-miR-126-5p	MIMAT0000444	ENSG00000245164	ENST00000522865	LINC00861-004	LINC00861	1	1	1	0	3
hsa-miR-126-5p	MIMAT0000444	ENSG00000232021	ENST00000512637	LEF1-AS1-002	LEF1-AS1	1	1	1	0	3
hsa-miR-126-5p	MIMAT0000444	ENSG00000233355	ENST00000596999	CHRM3-AS2-004	CHRM3-AS2	0	1	1	1	3
hsa-miR-126-5p	MIMAT0000444	ENSG00000231889	ENST00000438298	TRAF3IP2-AS1-006	TRAF3IP2-AS1	0	1	1	0	2
hsa-miR-126-5p	MIMAT0000444	ENSG00000231889	ENST00000440001	TRAF3IP2-AS1-004	TRAF3IP2-AS1	0	1	1	0	2
hsa-miR-126-5p	MIMAT0000444	ENSG00000231889	ENST00000606892	TRAF3IP2-AS1-011	TRAF3IP2-AS1	0	1	1	0	2
hsa-miR-126-5p	MIMAT0000444	ENSG00000233355	ENST00000628573	CHRM3-AS2-009	CHRM3-AS2	0	1	1	0	2
hsa-miR-126-5p	MIMAT0000444	ENSG00000233355	ENST00000427859	CHRM3-AS2-001	CHRM3-AS2	0	1	1	0	2
hsa-miR-126-5p	MIMAT0000444	ENSG00000233355	ENST00000458325	CHRM3-AS2-003	CHRM3-AS2	0	1	1	0	2
hsa-miR-126-5p	MIMAT0000444	ENSG00000233355	ENST00000593855	CHRM3-AS2-005	CHRM3-AS2	0	1	1	0	2
hsa-miR-126-5p	MIMAT0000444	ENSG00000233355	ENST00000600831	CHRM3-AS2-006	CHRM3-AS2	0	1	1	0	2
hsa-miR-126-5p	MIMAT0000444	ENSG00000233355	ENST00000610890	CHRM3-AS2-007	CHRM3-AS2	0	1	1	0	2
hsa-miR-126-5p	MIMAT0000444	ENSG00000233355	ENST00000627761	CHRM3-AS2-008	CHRM3-AS2	0	1	1	0	2
hsa-miR-126-5p	MIMAT0000444	ENSG00000232677	ENST00000590622	LINC00665-006	LINC00665	0	1	1	0	2
hsa-miR-126-5p	MIMAT0000444	ENSG00000232677	ENST00000590657	LINC00665-007	LINC00665	0	1	1	0	2
hsa-miR-126-5p	MIMAT0000444	ENSG00000232931	ENST00000448494	LINC00342-002	LINC00342	0	1	1	0	2
hsa-miR-126-5p	MIMAT0000444	ENSG00000232956	ENST00000578968	SNHG15-001	SNHG15	0	1	1	0	2
hsa-miR-126-5p	MIMAT0000444	ENSG00000232956	ENST00000580458	SNHG15-008	SNHG15	0	1	1	0	2
hsa-miR-126-5p	MIMAT0000444	ENSG00000232956	ENST00000582727	SNHG15-006	SNHG15	0	1	1	0	2
hsa-miR-126-5p	MIMAT0000444	ENSG00000232956	ENST00000585030	SNHG15-004	SNHG15	0	1	1	0	2
hsa-miR-126-5p	MIMAT0000444	ENSG00000230487	ENST00000437621	PSMG3-AS1-001	PSMG3-AS1	0	1	1	0	2
hsa-miR-126-5p	MIMAT0000444	ENSG00000230487	ENST00000437964	PSMG3-AS1-002	PSMG3-AS1	0	1	1	0	2
hsa-miR-126-5p	MIMAT0000444	ENSG00000230487	ENST00000457484	PSMG3-AS1-003	PSMG3-AS1	0	1	1	0	2
hsa-miR-126-5p	MIMAT0000444	ENSG00000206573	ENST00000520447	THUMPD3-AS1-017	THUMPD3-AS1	0	1	1	0	2
hsa-miR-126-5p	MIMAT0000444	ENSG00000206573	ENST00000468186	THUMPD3-AS1-008	THUMPD3-AS1	0	1	1	0	2
hsa-miR-126-5p	MIMAT0000444	ENSG00000206573	ENST00000481221	THUMPD3-AS1-001	THUMPD3-AS1	0	1	1	0	2
hsa-miR-126-5p	MIMAT0000444	ENSG00000206573	ENST00000489616	THUMPD3-AS1-004	THUMPD3-AS1	0	1	1	0	2
hsa-miR-126-5p	MIMAT0000444	ENSG00000206573	ENST00000522221	THUMPD3-AS1-009	THUMPD3-AS1	0	1	1	0	2
hsa-miR-126-5p	MIMAT0000444	ENSG00000206573	ENST00000524210	THUMPD3-AS1-020	THUMPD3-AS1	0	1	1	0	2
hsa-miR-126-5p	MIMAT0000444	ENSG00000206573	ENST00000522525	THUMPD3-AS1-005	THUMPD3-AS1	0	1	1	0	2
hsa-miR-126-5p	MIMAT0000444	ENSG00000203875	ENST00000414002	SNHG5-002	SNHG5	0	1	1	0	2
hsa-miR-126-5p	MIMAT0000444	ENSG00000203875	ENST00000420199	SNHG5-010	SNHG5	0	1	1	0	2
hsa-miR-126-5p	MIMAT0000444	ENSG00000203875	ENST00000425170	SNHG5-008	SNHG5	0	1	1	0	2
hsa-miR-126-5p	MIMAT0000444	ENSG00000203875	ENST00000427501	SNHG5-005	SNHG5	0	1	1	0	2
hsa-miR-126-5p	MIMAT0000444	ENSG00000203875	ENST00000431043	SNHG5-009	SNHG5	0	1	1	0	2
hsa-miR-126-5p	MIMAT0000444	ENSG00000203875	ENST00000433843	SNHG5-007	SNHG5	0	1	1	0	2
hsa-miR-126-5p	MIMAT0000444	ENSG00000203875	ENST00000589187	SNHG5-011	SNHG5	0	1	1	0	2
hsa-miR-126-5p	MIMAT0000444	ENSG00000203875	ENST00000369605	SNHG5-001	SNHG5	0	1	1	0	2
hsa-miR-126-5p	MIMAT0000444	ENSG00000203875	ENST00000623001	SNHG5-014	SNHG5	0	1	1	0	2
hsa-miR-126-5p	MIMAT0000444	ENSG00000203875	ENST00000623901	SNHG5-020	SNHG5	0	1	1	0	2
hsa-miR-126-5p	MIMAT0000444	ENSG00000203875	ENST00000623910	SNHG5-013	SNHG5	0	1	1	0	2
hsa-miR-126-5p	MIMAT0000444	ENSG00000203875	ENST00000624295	SNHG5-015	SNHG5	0	1	1	0	2
hsa-miR-126-5p	MIMAT0000444	ENSG00000224032	ENST00000427306	EPB41L4A-AS1-002	EPB41L4A-AS1	0	1	1	0	2
hsa-miR-126-5p	MIMAT0000444	ENSG00000224032	ENST00000442823	EPB41L4A-AS1-003	EPB41L4A-AS1	0	1	1	0	2
hsa-miR-126-5p	MIMAT0000444	ENSG00000215039	ENST00000399492	CD27-AS1-006	CD27-AS1	0	1	1	0	2
hsa-miR-126-5p	MIMAT0000444	ENSG00000215039	ENST00000417058	CD27-AS1-005	CD27-AS1	0	1	1	0	2
hsa-miR-126-5p	MIMAT0000444	ENSG00000215039	ENST00000535639	CD27-AS1-001	CD27-AS1	0	1	1	0	2
hsa-miR-126-5p	MIMAT0000444	ENSG00000215039	ENST00000545339	CD27-AS1-003	CD27-AS1	0	1	1	0	2
hsa-miR-126-5p	MIMAT0000444	ENSG00000214106	ENST00000397551	PAXIP1-AS2-001	PAXIP1-AS2	0	1	1	0	2
hsa-miR-126-5p	MIMAT0000444	ENSG00000214106	ENST00000411526	PAXIP1-AS2-004	PAXIP1-AS2	0	1	1	0	2
hsa-miR-126-5p	MIMAT0000444	ENSG00000218510	ENST00000404210	LINC00339-201	LINC00339	0	1	1	0	2
hsa-miR-126-5p	MIMAT0000444	ENSG00000218510	ENST00000416769	LINC00339-001	LINC00339	0	1	1	0	2
hsa-miR-126-5p	MIMAT0000444	ENSG00000218510	ENST00000420503	LINC00339-003	LINC00339	0	1	1	0	2
hsa-miR-126-5p	MIMAT0000444	ENSG00000218510	ENST00000434233	LINC00339-004	LINC00339	0	1	1	0	2
hsa-miR-126-5p	MIMAT0000444	ENSG00000218510	ENST00000452322	LINC00339-002	LINC00339	0	1	1	0	2
hsa-miR-126-5p	MIMAT0000444	ENSG00000216863	ENST00000606992	LY86-AS1-006	LY86-AS1	0	1	1	0	2
hsa-miR-126-5p	MIMAT0000444	ENSG00000221990	ENST00000408966	EXOC3-AS1-201	EXOC3-AS1	0	1	1	0	2
hsa-miR-126-5p	MIMAT0000444	ENSG00000221990	ENST00000623673	EXOC3-AS1-001	EXOC3-AS1	0	1	1	0	2
hsa-miR-126-5p	MIMAT0000444	ENSG00000221817	ENST00000600206	PPP3CB-AS1-007	PPP3CB-AS1	0	1	1	0	2
hsa-miR-126-5p	MIMAT0000444	ENSG00000220575	ENST00000395731	HTR5A-AS1-001	HTR5A-AS1	0	1	1	0	2
hsa-miR-126-5p	MIMAT0000444	ENSG00000179818	ENST00000630975	PCBP1-AS1-155	PCBP1-AS1	0	1	1	0	2
hsa-miR-126-5p	MIMAT0000444	ENSG00000166770	ENST00000591797	ZNF667-AS1-005	ZNF667-AS1	0	1	1	0	2
hsa-miR-126-5p	MIMAT0000444	ENSG00000179818	ENST00000630985	PCBP1-AS1-085	PCBP1-AS1	0	1	1	0	2
hsa-miR-126-5p	MIMAT0000444	ENSG00000179818	ENST00000631107	PCBP1-AS1-077	PCBP1-AS1	0	1	1	0	2
hsa-miR-126-5p	MIMAT0000444	ENSG00000179818	ENST00000631110	PCBP1-AS1-081	PCBP1-AS1	0	1	1	0	2
hsa-miR-126-5p	MIMAT0000444	ENSG00000182165	ENST00000359941	TP53TG1-001	TP53TG1	0	1	1	0	2
hsa-miR-126-5p	MIMAT0000444	ENSG00000182165	ENST00000416560	TP53TG1-005	TP53TG1	0	1	1	0	2
hsa-miR-126-5p	MIMAT0000444	ENSG00000182165	ENST00000421293	TP53TG1-003	TP53TG1	0	1	1	0	2
hsa-miR-126-5p	MIMAT0000444	ENSG00000182165	ENST00000432193	TP53TG1-002	TP53TG1	0	1	1	0	2
hsa-miR-126-5p	MIMAT0000444	ENSG00000182165	ENST00000542586	TP53TG1-201	TP53TG1	0	1	1	0	2
hsa-miR-126-5p	MIMAT0000444	ENSG00000182165	ENST00000610086	TP53TG1-006	TP53TG1	0	1	1	0	2
hsa-miR-126-5p	MIMAT0000444	ENSG00000182165	ENST00000616845	TP53TG1-202	TP53TG1	0	1	1	0	2
hsa-miR-126-5p	MIMAT0000444	ENSG00000179818	ENST00000629178	PCBP1-AS1-138	PCBP1-AS1	0	1	1	0	2
hsa-miR-126-5p	MIMAT0000444	ENSG00000179818	ENST00000629184	PCBP1-AS1-086	PCBP1-AS1	0	1	1	0	2
hsa-miR-126-5p	MIMAT0000444	ENSG00000179818	ENST00000629188	PCBP1-AS1-070	PCBP1-AS1	0	1	1	0	2
hsa-miR-126-5p	MIMAT0000444	ENSG00000179818	ENST00000629212	PCBP1-AS1-140	PCBP1-AS1	0	1	1	0	2
hsa-miR-126-5p	MIMAT0000444	ENSG00000179818	ENST00000629304	PCBP1-AS1-072	PCBP1-AS1	0	1	1	0	2
hsa-miR-126-5p	MIMAT0000444	ENSG00000179818	ENST00000629339	PCBP1-AS1-023	PCBP1-AS1	0	1	1	0	2
hsa-miR-126-5p	MIMAT0000444	ENSG00000179818	ENST00000629374	PCBP1-AS1-170	PCBP1-AS1	0	1	1	0	2
hsa-miR-126-5p	MIMAT0000444	ENSG00000179818	ENST00000629407	PCBP1-AS1-160	PCBP1-AS1	0	1	1	0	2
hsa-miR-126-5p	MIMAT0000444	ENSG00000179818	ENST00000629415	PCBP1-AS1-156	PCBP1-AS1	0	1	1	0	2
hsa-miR-126-5p	MIMAT0000444	ENSG00000179818	ENST00000629084	PCBP1-AS1-094	PCBP1-AS1	0	1	1	0	2
hsa-miR-126-5p	MIMAT0000444	ENSG00000179818	ENST00000628920	PCBP1-AS1-158	PCBP1-AS1	0	1	1	0	2
hsa-miR-126-5p	MIMAT0000444	ENSG00000179818	ENST00000628308	PCBP1-AS1-144	PCBP1-AS1	0	1	1	0	2
hsa-miR-126-5p	MIMAT0000444	ENSG00000179818	ENST00000628322	PCBP1-AS1-071	PCBP1-AS1	0	1	1	0	2
hsa-miR-126-5p	MIMAT0000444	ENSG00000179818	ENST00000628374	PCBP1-AS1-084	PCBP1-AS1	0	1	1	0	2
hsa-miR-126-5p	MIMAT0000444	ENSG00000179818	ENST00000628551	PCBP1-AS1-076	PCBP1-AS1	0	1	1	0	2
hsa-miR-126-5p	MIMAT0000444	ENSG00000179818	ENST00000628659	PCBP1-AS1-161	PCBP1-AS1	0	1	1	0	2
hsa-miR-126-5p	MIMAT0000444	ENSG00000179818	ENST00000628667	PCBP1-AS1-078	PCBP1-AS1	0	1	1	0	2
hsa-miR-126-5p	MIMAT0000444	ENSG00000179818	ENST00000628837	PCBP1-AS1-108	PCBP1-AS1	0	1	1	0	2
hsa-miR-126-5p	MIMAT0000444	ENSG00000179818	ENST00000628883	PCBP1-AS1-153	PCBP1-AS1	0	1	1	0	2
hsa-miR-126-5p	MIMAT0000444	ENSG00000179818	ENST00000629485	PCBP1-AS1-123	PCBP1-AS1	0	1	1	0	2
hsa-miR-126-5p	MIMAT0000444	ENSG00000179818	ENST00000629506	PCBP1-AS1-080	PCBP1-AS1	0	1	1	0	2
hsa-miR-126-5p	MIMAT0000444	ENSG00000179818	ENST00000629533	PCBP1-AS1-083	PCBP1-AS1	0	1	1	0	2
hsa-miR-126-5p	MIMAT0000444	ENSG00000179818	ENST00000630283	PCBP1-AS1-090	PCBP1-AS1	0	1	1	0	2
hsa-miR-126-5p	MIMAT0000444	ENSG00000179818	ENST00000630377	PCBP1-AS1-103	PCBP1-AS1	0	1	1	0	2
hsa-miR-126-5p	MIMAT0000444	ENSG00000179818	ENST00000630457	PCBP1-AS1-075	PCBP1-AS1	0	1	1	0	2
hsa-miR-126-5p	MIMAT0000444	ENSG00000179818	ENST00000630520	PCBP1-AS1-122	PCBP1-AS1	0	1	1	0	2
hsa-miR-126-5p	MIMAT0000444	ENSG00000179818	ENST00000630522	PCBP1-AS1-063	PCBP1-AS1	0	1	1	0	2
hsa-miR-126-5p	MIMAT0000444	ENSG00000179818	ENST00000630685	PCBP1-AS1-146	PCBP1-AS1	0	1	1	0	2
hsa-miR-126-5p	MIMAT0000444	ENSG00000179818	ENST00000630746	PCBP1-AS1-142	PCBP1-AS1	0	1	1	0	2
hsa-miR-126-5p	MIMAT0000444	ENSG00000179818	ENST00000630280	PCBP1-AS1-135	PCBP1-AS1	0	1	1	0	2
hsa-miR-126-5p	MIMAT0000444	ENSG00000179818	ENST00000630214	PCBP1-AS1-149	PCBP1-AS1	0	1	1	0	2
hsa-miR-126-5p	MIMAT0000444	ENSG00000179818	ENST00000629603	PCBP1-AS1-119	PCBP1-AS1	0	1	1	0	2
hsa-miR-126-5p	MIMAT0000444	ENSG00000179818	ENST00000629605	PCBP1-AS1-089	PCBP1-AS1	0	1	1	0	2
hsa-miR-126-5p	MIMAT0000444	ENSG00000179818	ENST00000629825	PCBP1-AS1-096	PCBP1-AS1	0	1	1	0	2
hsa-miR-126-5p	MIMAT0000444	ENSG00000179818	ENST00000629836	PCBP1-AS1-104	PCBP1-AS1	0	1	1	0	2
hsa-miR-126-5p	MIMAT0000444	ENSG00000179818	ENST00000629909	PCBP1-AS1-099	PCBP1-AS1	0	1	1	0	2
hsa-miR-126-5p	MIMAT0000444	ENSG00000179818	ENST00000629943	PCBP1-AS1-092	PCBP1-AS1	0	1	1	0	2
hsa-miR-126-5p	MIMAT0000444	ENSG00000179818	ENST00000630206	PCBP1-AS1-151	PCBP1-AS1	0	1	1	0	2
hsa-miR-126-5p	MIMAT0000444	ENSG00000179818	ENST00000630759	PCBP1-AS1-105	PCBP1-AS1	0	1	1	0	2
hsa-miR-126-5p	MIMAT0000444	ENSG00000170919	ENST00000524062	TPT1-AS1-001	TPT1-AS1	0	1	1	0	2
hsa-miR-126-5p	MIMAT0000444	ENSG00000170919	ENST00000522859	TPT1-AS1-012	TPT1-AS1	0	1	1	0	2
hsa-miR-126-5p	MIMAT0000444	ENSG00000170919	ENST00000522673	TPT1-AS1-002	TPT1-AS1	0	1	1	0	2
hsa-miR-126-5p	MIMAT0000444	ENSG00000170919	ENST00000618947	TPT1-AS1-021	TPT1-AS1	0	1	1	0	2
hsa-miR-126-5p	MIMAT0000444	ENSG00000170919	ENST00000434849	TPT1-AS1-009	TPT1-AS1	0	1	1	0	2
hsa-miR-126-5p	MIMAT0000444	ENSG00000170919	ENST00000520585	TPT1-AS1-006	TPT1-AS1	0	1	1	0	2
hsa-miR-126-5p	MIMAT0000444	ENSG00000170919	ENST00000519454	TPT1-AS1-007	TPT1-AS1	0	1	1	0	2
hsa-miR-126-5p	MIMAT0000444	ENSG00000182648	ENST00000425712	LINC01006-007	LINC01006	0	1	1	0	2
hsa-miR-126-5p	MIMAT0000444	ENSG00000182648	ENST00000447933	LINC01006-005	LINC01006	0	1	1	0	2
hsa-miR-126-5p	MIMAT0000444	ENSG00000184385	ENST00000329015	UMODL1-AS1-001	UMODL1-AS1	0	1	1	0	2
hsa-miR-126-5p	MIMAT0000444	ENSG00000179818	ENST00000628305	PCBP1-AS1-115	PCBP1-AS1	0	1	1	0	2
hsa-miR-126-5p	MIMAT0000444	ENSG00000179818	ENST00000413069	PCBP1-AS1-028	PCBP1-AS1	0	1	1	0	2
hsa-miR-126-5p	MIMAT0000444	ENSG00000179818	ENST00000416068	PCBP1-AS1-018	PCBP1-AS1	0	1	1	0	2
hsa-miR-126-5p	MIMAT0000444	ENSG00000179818	ENST00000416395	PCBP1-AS1-003	PCBP1-AS1	0	1	1	0	2
hsa-miR-126-5p	MIMAT0000444	ENSG00000179818	ENST00000416506	PCBP1-AS1-037	PCBP1-AS1	0	1	1	0	2
hsa-miR-126-5p	MIMAT0000444	ENSG00000179818	ENST00000418308	PCBP1-AS1-157	PCBP1-AS1	0	1	1	0	2
hsa-miR-126-5p	MIMAT0000444	ENSG00000179818	ENST00000418564	PCBP1-AS1-021	PCBP1-AS1	0	1	1	0	2
hsa-miR-126-5p	MIMAT0000444	ENSG00000179818	ENST00000419542	PCBP1-AS1-004	PCBP1-AS1	0	1	1	0	2
hsa-miR-126-5p	MIMAT0000444	ENSG00000179818	ENST00000419963	PCBP1-AS1-022	PCBP1-AS1	0	1	1	0	2
hsa-miR-126-5p	MIMAT0000444	ENSG00000179818	ENST00000420309	PCBP1-AS1-015	PCBP1-AS1	0	1	1	0	2
hsa-miR-126-5p	MIMAT0000444	ENSG00000179818	ENST00000415742	PCBP1-AS1-025	PCBP1-AS1	0	1	1	0	2
hsa-miR-126-5p	MIMAT0000444	ENSG00000179818	ENST00000415222	PCBP1-AS1-038	PCBP1-AS1	0	1	1	0	2
hsa-miR-126-5p	MIMAT0000444	ENSG00000179818	ENST00000413436	PCBP1-AS1-005	PCBP1-AS1	0	1	1	0	2
hsa-miR-126-5p	MIMAT0000444	ENSG00000179818	ENST00000413791	PCBP1-AS1-006	PCBP1-AS1	0	1	1	0	2
hsa-miR-126-5p	MIMAT0000444	ENSG00000179818	ENST00000421255	PCBP1-AS1-032	PCBP1-AS1	0	1	1	0	2
hsa-miR-126-5p	MIMAT0000444	ENSG00000179818	ENST00000421843	PCBP1-AS1-011	PCBP1-AS1	0	1	1	0	2
hsa-miR-126-5p	MIMAT0000444	ENSG00000179818	ENST00000442040	PCBP1-AS1-014	PCBP1-AS1	0	1	1	0	2
hsa-miR-126-5p	MIMAT0000444	ENSG00000179818	ENST00000442326	PCBP1-AS1-162	PCBP1-AS1	0	1	1	0	2
hsa-miR-126-5p	MIMAT0000444	ENSG00000179818	ENST00000444320	PCBP1-AS1-166	PCBP1-AS1	0	1	1	0	2
hsa-miR-126-5p	MIMAT0000444	ENSG00000179818	ENST00000444410	PCBP1-AS1-113	PCBP1-AS1	0	1	1	0	2
hsa-miR-126-5p	MIMAT0000444	ENSG00000179818	ENST00000449178	PCBP1-AS1-020	PCBP1-AS1	0	1	1	0	2
hsa-miR-126-5p	MIMAT0000444	ENSG00000179818	ENST00000452431	PCBP1-AS1-029	PCBP1-AS1	0	1	1	0	2
hsa-miR-126-5p	MIMAT0000444	ENSG00000179818	ENST00000456161	PCBP1-AS1-013	PCBP1-AS1	0	1	1	0	2
hsa-miR-126-5p	MIMAT0000444	ENSG00000179818	ENST00000457076	PCBP1-AS1-009	PCBP1-AS1	0	1	1	0	2
hsa-miR-126-5p	MIMAT0000444	ENSG00000179818	ENST00000457770	PCBP1-AS1-016	PCBP1-AS1	0	1	1	0	2
hsa-miR-126-5p	MIMAT0000444	ENSG00000179818	ENST00000437456	PCBP1-AS1-036	PCBP1-AS1	0	1	1	0	2
hsa-miR-126-5p	MIMAT0000444	ENSG00000179818	ENST00000437019	PCBP1-AS1-040	PCBP1-AS1	0	1	1	0	2
hsa-miR-126-5p	MIMAT0000444	ENSG00000179818	ENST00000422515	PCBP1-AS1-030	PCBP1-AS1	0	1	1	0	2
hsa-miR-126-5p	MIMAT0000444	ENSG00000179818	ENST00000423402	PCBP1-AS1-007	PCBP1-AS1	0	1	1	0	2
hsa-miR-126-5p	MIMAT0000444	ENSG00000179818	ENST00000424748	PCBP1-AS1-163	PCBP1-AS1	0	1	1	0	2
hsa-miR-126-5p	MIMAT0000444	ENSG00000179818	ENST00000425333	PCBP1-AS1-039	PCBP1-AS1	0	1	1	0	2
hsa-miR-126-5p	MIMAT0000444	ENSG00000179818	ENST00000425601	PCBP1-AS1-019	PCBP1-AS1	0	1	1	0	2
hsa-miR-126-5p	MIMAT0000444	ENSG00000179818	ENST00000429599	PCBP1-AS1-012	PCBP1-AS1	0	1	1	0	2
hsa-miR-126-5p	MIMAT0000444	ENSG00000179818	ENST00000432604	PCBP1-AS1-027	PCBP1-AS1	0	1	1	0	2
hsa-miR-126-5p	MIMAT0000444	ENSG00000179818	ENST00000434781	PCBP1-AS1-008	PCBP1-AS1	0	1	1	0	2
hsa-miR-126-5p	MIMAT0000444	ENSG00000179818	ENST00000435880	PCBP1-AS1-001	PCBP1-AS1	0	1	1	0	2
hsa-miR-126-5p	MIMAT0000444	ENSG00000179818	ENST00000457870	PCBP1-AS1-164	PCBP1-AS1	0	1	1	0	2
hsa-miR-126-5p	MIMAT0000444	ENSG00000177410	ENST00000623640	ZFAS1-010	ZFAS1	0	1	1	0	2
hsa-miR-126-5p	MIMAT0000444	ENSG00000179818	ENST00000366234	PCBP1-AS1-024	PCBP1-AS1	0	1	1	0	2
hsa-miR-126-5p	MIMAT0000444	ENSG00000179818	ENST00000411429	PCBP1-AS1-017	PCBP1-AS1	0	1	1	0	2
hsa-miR-126-5p	MIMAT0000444	ENSG00000179818	ENST00000458686	PCBP1-AS1-010	PCBP1-AS1	0	1	1	0	2
hsa-miR-126-5p	MIMAT0000444	ENSG00000179818	ENST00000625864	PCBP1-AS1-117	PCBP1-AS1	0	1	1	0	2
hsa-miR-126-5p	MIMAT0000444	ENSG00000179818	ENST00000626509	PCBP1-AS1-165	PCBP1-AS1	0	1	1	0	2
hsa-miR-126-5p	MIMAT0000444	ENSG00000179818	ENST00000626515	PCBP1-AS1-102	PCBP1-AS1	0	1	1	0	2
hsa-miR-126-5p	MIMAT0000444	ENSG00000179818	ENST00000626558	PCBP1-AS1-100	PCBP1-AS1	0	1	1	0	2
hsa-miR-126-5p	MIMAT0000444	ENSG00000179818	ENST00000626574	PCBP1-AS1-124	PCBP1-AS1	0	1	1	0	2
hsa-miR-126-5p	MIMAT0000444	ENSG00000179818	ENST00000626609	PCBP1-AS1-073	PCBP1-AS1	0	1	1	0	2
hsa-miR-126-5p	MIMAT0000444	ENSG00000179818	ENST00000626632	PCBP1-AS1-139	PCBP1-AS1	0	1	1	0	2
hsa-miR-126-5p	MIMAT0000444	ENSG00000179818	ENST00000626683	PCBP1-AS1-126	PCBP1-AS1	0	1	1	0	2
hsa-miR-126-5p	MIMAT0000444	ENSG00000179818	ENST00000626495	PCBP1-AS1-082	PCBP1-AS1	0	1	1	0	2
hsa-miR-126-5p	MIMAT0000444	ENSG00000179818	ENST00000625888	PCBP1-AS1-130	PCBP1-AS1	0	1	1	0	2
hsa-miR-126-5p	MIMAT0000444	ENSG00000179818	ENST00000625955	PCBP1-AS1-152	PCBP1-AS1	0	1	1	0	2
hsa-miR-126-5p	MIMAT0000444	ENSG00000179818	ENST00000626162	PCBP1-AS1-111	PCBP1-AS1	0	1	1	0	2
hsa-miR-126-5p	MIMAT0000444	ENSG00000179818	ENST00000626343	PCBP1-AS1-101	PCBP1-AS1	0	1	1	0	2
hsa-miR-126-5p	MIMAT0000444	ENSG00000179818	ENST00000626370	PCBP1-AS1-087	PCBP1-AS1	0	1	1	0	2
hsa-miR-126-5p	MIMAT0000444	ENSG00000179818	ENST00000626735	PCBP1-AS1-159	PCBP1-AS1	0	1	1	0	2
hsa-miR-126-5p	MIMAT0000444	ENSG00000179818	ENST00000626834	PCBP1-AS1-134	PCBP1-AS1	0	1	1	0	2
hsa-miR-126-5p	MIMAT0000444	ENSG00000179818	ENST00000627487	PCBP1-AS1-093	PCBP1-AS1	0	1	1	0	2
hsa-miR-126-5p	MIMAT0000444	ENSG00000179818	ENST00000627540	PCBP1-AS1-145	PCBP1-AS1	0	1	1	0	2
hsa-miR-126-5p	MIMAT0000444	ENSG00000179818	ENST00000627630	PCBP1-AS1-079	PCBP1-AS1	0	1	1	0	2
hsa-miR-126-5p	MIMAT0000444	ENSG00000179818	ENST00000627918	PCBP1-AS1-035	PCBP1-AS1	0	1	1	0	2
hsa-miR-126-5p	MIMAT0000444	ENSG00000179818	ENST00000628102	PCBP1-AS1-109	PCBP1-AS1	0	1	1	0	2
hsa-miR-126-5p	MIMAT0000444	ENSG00000179818	ENST00000628147	PCBP1-AS1-127	PCBP1-AS1	0	1	1	0	2
hsa-miR-126-5p	MIMAT0000444	ENSG00000179818	ENST00000628201	PCBP1-AS1-131	PCBP1-AS1	0	1	1	0	2
hsa-miR-126-5p	MIMAT0000444	ENSG00000179818	ENST00000628263	PCBP1-AS1-121	PCBP1-AS1	0	1	1	0	2
hsa-miR-126-5p	MIMAT0000444	ENSG00000179818	ENST00000627398	PCBP1-AS1-120	PCBP1-AS1	0	1	1	0	2
hsa-miR-126-5p	MIMAT0000444	ENSG00000179818	ENST00000627327	PCBP1-AS1-147	PCBP1-AS1	0	1	1	0	2
hsa-miR-126-5p	MIMAT0000444	ENSG00000179818	ENST00000626842	PCBP1-AS1-088	PCBP1-AS1	0	1	1	0	2
hsa-miR-126-5p	MIMAT0000444	ENSG00000179818	ENST00000626898	PCBP1-AS1-128	PCBP1-AS1	0	1	1	0	2
hsa-miR-126-5p	MIMAT0000444	ENSG00000179818	ENST00000627050	PCBP1-AS1-154	PCBP1-AS1	0	1	1	0	2
hsa-miR-126-5p	MIMAT0000444	ENSG00000179818	ENST00000627074	PCBP1-AS1-074	PCBP1-AS1	0	1	1	0	2
hsa-miR-126-5p	MIMAT0000444	ENSG00000179818	ENST00000627155	PCBP1-AS1-168	PCBP1-AS1	0	1	1	0	2
hsa-miR-126-5p	MIMAT0000444	ENSG00000179818	ENST00000627181	PCBP1-AS1-148	PCBP1-AS1	0	1	1	0	2
hsa-miR-126-5p	MIMAT0000444	ENSG00000179818	ENST00000627189	PCBP1-AS1-143	PCBP1-AS1	0	1	1	0	2
hsa-miR-126-5p	MIMAT0000444	ENSG00000179818	ENST00000627325	PCBP1-AS1-116	PCBP1-AS1	0	1	1	0	2
hsa-miR-126-5p	MIMAT0000444	ENSG00000179818	ENST00000594376	PCBP1-AS1-048	PCBP1-AS1	0	1	1	0	2
hsa-miR-126-5p	MIMAT0000444	ENSG00000179818	ENST00000599427	PCBP1-AS1-047	PCBP1-AS1	0	1	1	0	2
hsa-miR-126-5p	MIMAT0000444	ENSG00000179818	ENST00000599673	PCBP1-AS1-052	PCBP1-AS1	0	1	1	0	2
hsa-miR-126-5p	MIMAT0000444	ENSG00000179818	ENST00000600002	PCBP1-AS1-045	PCBP1-AS1	0	1	1	0	2
hsa-miR-126-5p	MIMAT0000444	ENSG00000179818	ENST00000601395	PCBP1-AS1-041	PCBP1-AS1	0	1	1	0	2
hsa-miR-126-5p	MIMAT0000444	ENSG00000179818	ENST00000601396	PCBP1-AS1-049	PCBP1-AS1	0	1	1	0	2
hsa-miR-126-5p	MIMAT0000444	ENSG00000179818	ENST00000601431	PCBP1-AS1-044	PCBP1-AS1	0	1	1	0	2
hsa-miR-126-5p	MIMAT0000444	ENSG00000179818	ENST00000601494	PCBP1-AS1-046	PCBP1-AS1	0	1	1	0	2
hsa-miR-126-5p	MIMAT0000444	ENSG00000179818	ENST00000602091	PCBP1-AS1-042	PCBP1-AS1	0	1	1	0	2
hsa-miR-126-5p	MIMAT0000444	ENSG00000179818	ENST00000603347	PCBP1-AS1-058	PCBP1-AS1	0	1	1	0	2
hsa-miR-126-5p	MIMAT0000444	ENSG00000179818	ENST00000598586	PCBP1-AS1-056	PCBP1-AS1	0	1	1	0	2
hsa-miR-126-5p	MIMAT0000444	ENSG00000179818	ENST00000597318	PCBP1-AS1-043	PCBP1-AS1	0	1	1	0	2
hsa-miR-126-5p	MIMAT0000444	ENSG00000179818	ENST00000594548	PCBP1-AS1-057	PCBP1-AS1	0	1	1	0	2
hsa-miR-126-5p	MIMAT0000444	ENSG00000179818	ENST00000595459	PCBP1-AS1-051	PCBP1-AS1	0	1	1	0	2
hsa-miR-126-5p	MIMAT0000444	ENSG00000179818	ENST00000596028	PCBP1-AS1-054	PCBP1-AS1	0	1	1	0	2
hsa-miR-126-5p	MIMAT0000444	ENSG00000179818	ENST00000596259	PCBP1-AS1-055	PCBP1-AS1	0	1	1	0	2
hsa-miR-126-5p	MIMAT0000444	ENSG00000179818	ENST00000596573	PCBP1-AS1-053	PCBP1-AS1	0	1	1	0	2
hsa-miR-126-5p	MIMAT0000444	ENSG00000179818	ENST00000604346	PCBP1-AS1-059	PCBP1-AS1	0	1	1	0	2
hsa-miR-126-5p	MIMAT0000444	ENSG00000179818	ENST00000609543	PCBP1-AS1-060	PCBP1-AS1	0	1	1	0	2
hsa-miR-126-5p	MIMAT0000444	ENSG00000179818	ENST00000625490	PCBP1-AS1-097	PCBP1-AS1	0	1	1	0	2
hsa-miR-126-5p	MIMAT0000444	ENSG00000179818	ENST00000625518	PCBP1-AS1-141	PCBP1-AS1	0	1	1	0	2
hsa-miR-126-5p	MIMAT0000444	ENSG00000179818	ENST00000625625	PCBP1-AS1-118	PCBP1-AS1	0	1	1	0	2
hsa-miR-126-5p	MIMAT0000444	ENSG00000179818	ENST00000625691	PCBP1-AS1-129	PCBP1-AS1	0	1	1	0	2
hsa-miR-126-5p	MIMAT0000444	ENSG00000179818	ENST00000625783	PCBP1-AS1-091	PCBP1-AS1	0	1	1	0	2
hsa-miR-126-5p	MIMAT0000444	ENSG00000179818	ENST00000625788	PCBP1-AS1-112	PCBP1-AS1	0	1	1	0	2
hsa-miR-126-5p	MIMAT0000444	ENSG00000179818	ENST00000625447	PCBP1-AS1-150	PCBP1-AS1	0	1	1	0	2
hsa-miR-126-5p	MIMAT0000444	ENSG00000179818	ENST00000612202	PCBP1-AS1-064	PCBP1-AS1	0	1	1	0	2
hsa-miR-126-5p	MIMAT0000444	ENSG00000179818	ENST00000613944	PCBP1-AS1-069	PCBP1-AS1	0	1	1	0	2
hsa-miR-126-5p	MIMAT0000444	ENSG00000179818	ENST00000614826	PCBP1-AS1-065	PCBP1-AS1	0	1	1	0	2
hsa-miR-126-5p	MIMAT0000444	ENSG00000179818	ENST00000625215	PCBP1-AS1-095	PCBP1-AS1	0	1	1	0	2
hsa-miR-126-5p	MIMAT0000444	ENSG00000179818	ENST00000625227	PCBP1-AS1-106	PCBP1-AS1	0	1	1	0	2
hsa-miR-126-5p	MIMAT0000444	ENSG00000179818	ENST00000625439	PCBP1-AS1-033	PCBP1-AS1	0	1	1	0	2
hsa-miR-126-5p	MIMAT0000444	ENSG00000189275	ENST00000341866	LINC01164-001	LINC01164	0	1	1	0	2
hsa-miR-126-5p	MIMAT0000444	ENSG00000146521	ENST00000366822	LINC01558-002	LINC01558	0	1	1	0	2
hsa-miR-126-5p	MIMAT0000444	ENSG00000146521	ENST00000495520	LINC01558-001	LINC01558	0	1	1	0	2
hsa-miR-126-5p	MIMAT0000444	ENSG00000197291	ENST00000592195	RAMP2-AS1-002	RAMP2-AS1	0	1	1	0	2
hsa-miR-126-5p	MIMAT0000444	ENSG00000197291	ENST00000592670	RAMP2-AS1-001	RAMP2-AS1	0	1	1	0	2
hsa-miR-126-5p	MIMAT0000444	ENSG00000163597	ENST00000448136	SNHG16-001	SNHG16	0	1	1	0	2
hsa-miR-126-5p	MIMAT0000444	ENSG00000163597	ENST00000493536	SNHG16-002	SNHG16	0	1	1	0	2
hsa-miR-126-5p	MIMAT0000444	ENSG00000152931	ENST00000506884	PART1-002	PART1	0	1	1	0	2
hsa-miR-126-5p	MIMAT0000444	ENSG00000163597	ENST00000586846	SNHG16-006	SNHG16	0	1	1	0	2
hsa-miR-126-5p	MIMAT0000444	ENSG00000196741	ENST00000357412	LINC01560-001	LINC01560	0	1	1	0	2
hsa-miR-126-5p	MIMAT0000444	ENSG00000179818	ENST00000625838	PCBP1-AS1-114	PCBP1-AS1	0	1	1	0	2
hsa-miR-126-5p	MIMAT0000444	ENSG00000196741	ENST00000624822	LINC01560-201	LINC01560	0	1	1	0	2
hsa-miR-126-5p	MIMAT0000444	ENSG00000163597	ENST00000586942	SNHG16-007	SNHG16	0	1	1	0	2
hsa-miR-126-5p	MIMAT0000444	ENSG00000197989	ENST00000461448	SNHG12-012	SNHG12	0	1	1	0	2
hsa-miR-126-5p	MIMAT0000444	ENSG00000163597	ENST00000591956	SNHG16-005	SNHG16	0	1	1	0	2
hsa-miR-126-5p	MIMAT0000444	ENSG00000166770	ENST00000585445	ZNF667-AS1-001	ZNF667-AS1	0	1	1	0	2
hsa-miR-126-5p	MIMAT0000444	ENSG00000187621	ENST00000497248	TCL6-008	TCL6	0	1	1	0	2
hsa-miR-126-5p	MIMAT0000444	ENSG00000166770	ENST00000601875	ZNF667-AS1-009	ZNF667-AS1	0	1	1	0	2
hsa-miR-126-5p	MIMAT0000444	ENSG00000197989	ENST00000474814	SNHG12-004	SNHG12	0	1	1	0	2
hsa-miR-126-5p	MIMAT0000444	ENSG00000166770	ENST00000588158	ZNF667-AS1-007	ZNF667-AS1	0	1	1	0	2
hsa-miR-126-5p	MIMAT0000444	ENSG00000197989	ENST00000475441	SNHG12-011	SNHG12	0	1	1	0	2
hsa-miR-126-5p	MIMAT0000444	ENSG00000166770	ENST00000594783	ZNF667-AS1-008	ZNF667-AS1	0	1	1	0	2
hsa-miR-126-5p	MIMAT0000444	ENSG00000187621	ENST00000467865	TCL6-009	TCL6	0	1	1	0	2
hsa-miR-126-5p	MIMAT0000444	ENSG00000197989	ENST00000481220	SNHG12-006	SNHG12	0	1	1	0	2
hsa-miR-126-5p	MIMAT0000444	ENSG00000166770	ENST00000592146	ZNF667-AS1-002	ZNF667-AS1	0	1	1	0	2
hsa-miR-126-5p	MIMAT0000444	ENSG00000197989	ENST00000481368	SNHG12-005	SNHG12	0	1	1	0	2
hsa-miR-126-5p	MIMAT0000444	ENSG00000197989	ENST00000470977	SNHG12-003	SNHG12	0	1	1	0	2
hsa-miR-126-5p	MIMAT0000444	ENSG00000197989	ENST00000464612	SNHG12-007	SNHG12	0	1	1	0	2
hsa-miR-126-5p	MIMAT0000444	ENSG00000187621	ENST00000486671	TCL6-012	TCL6	0	1	1	0	2
hsa-miR-126-5p	MIMAT0000444	ENSG00000166770	ENST00000586091	ZNF667-AS1-004	ZNF667-AS1	0	1	1	0	2
hsa-miR-126-5p	MIMAT0000444	ENSG00000197989	ENST00000531126	SNHG12-001	SNHG12	0	1	1	0	2
hsa-miR-126-5p	MIMAT0000444	ENSG00000197989	ENST00000461832	SNHG12-008	SNHG12	0	1	1	0	2
hsa-miR-126-5p	MIMAT0000444	ENSG00000197989	ENST00000488745	SNHG12-002	SNHG12	0	1	1	0	2
hsa-miR-126-5p	MIMAT0000444	ENSG00000166770	ENST00000586822	ZNF667-AS1-003	ZNF667-AS1	0	1	1	0	2
hsa-miR-126-5p	MIMAT0000444	ENSG00000197989	ENST00000483436	SNHG12-010	SNHG12	0	1	1	0	2
hsa-miR-126-5p	MIMAT0000444	ENSG00000197989	ENST00000464115	SNHG12-009	SNHG12	0	1	1	0	2
hsa-miR-126-5p	MIMAT0000444	ENSG00000187621	ENST00000352367	TCL6-006	TCL6	0	1	1	0	2
hsa-miR-126-5p	MIMAT0000444	ENSG00000163597	ENST00000587743	SNHG16-004	SNHG16	0	1	1	0	2
hsa-miR-126-5p	MIMAT0000444	ENSG00000163597	ENST00000590435	SNHG16-003	SNHG16	0	1	1	0	2
hsa-miR-126-5p	MIMAT0000444	ENSG00000163597	ENST00000587838	SNHG16-008	SNHG16	0	1	1	0	2
hsa-miR-126-5p	MIMAT0000444	ENSG00000260910	ENST00000562710	LINC00565-001	LINC00565	0	1	1	0	2
hsa-miR-126-5p	MIMAT0000444	ENSG00000260034	ENST00000562280	LCMT1-AS2-001	LCMT1-AS2	0	1	1	0	2
hsa-miR-126-5p	MIMAT0000444	ENSG00000257621	ENST00000557660	PSMA3-AS1-004	PSMA3-AS1	0	1	1	0	2
hsa-miR-126-5p	MIMAT0000444	ENSG00000257621	ENST00000556400	PSMA3-AS1-015	PSMA3-AS1	0	1	1	0	2
hsa-miR-126-5p	MIMAT0000444	ENSG00000257621	ENST00000556225	PSMA3-AS1-017	PSMA3-AS1	0	1	1	0	2
hsa-miR-126-5p	MIMAT0000444	ENSG00000257621	ENST00000554309	PSMA3-AS1-008	PSMA3-AS1	0	1	1	0	2
hsa-miR-126-5p	MIMAT0000444	ENSG00000257621	ENST00000551597	PSMA3-AS1-007	PSMA3-AS1	0	1	1	0	2
hsa-miR-126-5p	MIMAT0000444	ENSG00000257621	ENST00000556002	PSMA3-AS1-014	PSMA3-AS1	0	1	1	0	2
hsa-miR-126-5p	MIMAT0000444	ENSG00000257621	ENST00000555707	PSMA3-AS1-003	PSMA3-AS1	0	1	1	0	2
hsa-miR-126-5p	MIMAT0000444	ENSG00000257621	ENST00000555275	PSMA3-AS1-013	PSMA3-AS1	0	1	1	0	2
hsa-miR-126-5p	MIMAT0000444	ENSG00000257621	ENST00000554378	PSMA3-AS1-005	PSMA3-AS1	0	1	1	0	2
hsa-miR-126-5p	MIMAT0000444	ENSG00000257621	ENST00000554360	PSMA3-AS1-002	PSMA3-AS1	0	1	1	0	2
hsa-miR-126-5p	MIMAT0000444	ENSG00000259234	ENST00000560732	ANKRD34C-AS1-002	ANKRD34C-AS1	0	1	1	0	2
hsa-miR-126-5p	MIMAT0000444	ENSG00000259234	ENST00000560872	ANKRD34C-AS1-008	ANKRD34C-AS1	0	1	1	0	2
hsa-miR-126-5p	MIMAT0000444	ENSG00000235954	ENST00000428818	TTC28-AS1-015	TTC28-AS1	0	1	1	0	2
hsa-miR-126-5p	MIMAT0000444	ENSG00000235954	ENST00000425112	TTC28-AS1-016	TTC28-AS1	0	1	1	0	2
hsa-miR-126-5p	MIMAT0000444	ENSG00000235954	ENST00000417381	TTC28-AS1-013	TTC28-AS1	0	1	1	0	2
hsa-miR-126-5p	MIMAT0000444	ENSG00000235954	ENST00000437713	TTC28-AS1-003	TTC28-AS1	0	1	1	0	2
hsa-miR-126-5p	MIMAT0000444	ENSG00000235954	ENST00000436996	TTC28-AS1-009	TTC28-AS1	0	1	1	0	2
hsa-miR-126-5p	MIMAT0000444	ENSG00000235954	ENST00000435348	TTC28-AS1-012	TTC28-AS1	0	1	1	0	2
hsa-miR-126-5p	MIMAT0000444	ENSG00000236088	ENST00000449363	COX10-AS1-002	COX10-AS1	0	1	1	0	2
hsa-miR-126-5p	MIMAT0000444	ENSG00000236088	ENST00000577798	COX10-AS1-003	COX10-AS1	0	1	1	0	2
hsa-miR-126-5p	MIMAT0000444	ENSG00000236088	ENST00000582752	COX10-AS1-004	COX10-AS1	0	1	1	0	2
hsa-miR-126-5p	MIMAT0000444	ENSG00000236088	ENST00000602539	COX10-AS1-007	COX10-AS1	0	1	1	0	2
hsa-miR-126-5p	MIMAT0000444	ENSG00000236088	ENST00000602743	COX10-AS1-005	COX10-AS1	0	1	1	0	2
hsa-miR-126-5p	MIMAT0000444	ENSG00000236088	ENST00000623598	COX10-AS1-006	COX10-AS1	0	1	1	0	2
hsa-miR-126-5p	MIMAT0000444	ENSG00000236901	ENST00000449175	MIR600HG-001	MIR600HG	0	1	1	0	2
hsa-miR-126-5p	MIMAT0000444	ENSG00000236901	ENST00000545631	MIR600HG-201	MIR600HG	0	1	1	0	2
hsa-miR-126-5p	MIMAT0000444	ENSG00000236922	ENST00000600624	LINC01378-003	LINC01378	0	1	1	0	2
hsa-miR-126-5p	MIMAT0000444	ENSG00000236922	ENST00000608048	LINC01378-004	LINC01378	0	1	1	0	2
hsa-miR-126-5p	MIMAT0000444	ENSG00000236922	ENST00000615833	LINC01378-005	LINC01378	0	1	1	0	2
hsa-miR-126-5p	MIMAT0000444	ENSG00000236922	ENST00000630321	LINC01378-007	LINC01378	0	1	1	0	2
hsa-miR-126-5p	MIMAT0000444	ENSG00000236859	ENST00000419902	NIFK-AS1-001	NIFK-AS1	0	1	1	0	2
hsa-miR-126-5p	MIMAT0000444	ENSG00000237036	ENST00000605946	ZEB1-AS1-007	ZEB1-AS1	0	1	1	0	2
hsa-miR-126-5p	MIMAT0000444	ENSG00000237945	ENST00000593977	LINC00649-011	LINC00649	0	1	1	0	2
hsa-miR-126-5p	MIMAT0000444	ENSG00000237945	ENST00000400353	LINC00649-002	LINC00649	0	1	1	0	2
hsa-miR-126-5p	MIMAT0000444	ENSG00000237945	ENST00000381181	LINC00649-013	LINC00649	0	1	1	0	2
hsa-miR-126-5p	MIMAT0000444	ENSG00000234912	ENST00000366365	SNHG20-002	SNHG20	0	1	1	0	2
hsa-miR-126-5p	MIMAT0000444	ENSG00000234912	ENST00000434411	SNHG20-001	SNHG20	0	1	1	0	2
hsa-miR-126-5p	MIMAT0000444	ENSG00000234912	ENST00000565256	SNHG20-008	SNHG20	0	1	1	0	2
hsa-miR-126-5p	MIMAT0000444	ENSG00000234912	ENST00000566583	SNHG20-007	SNHG20	0	1	1	0	2
hsa-miR-126-5p	MIMAT0000444	ENSG00000237945	ENST00000628906	LINC00649-021	LINC00649	0	1	1	0	2
hsa-miR-126-5p	MIMAT0000444	ENSG00000234945	ENST00000589853	GTF3C2-AS1-008	GTF3C2-AS1	0	1	1	0	2
hsa-miR-126-5p	MIMAT0000444	ENSG00000237945	ENST00000600155	LINC00649-012	LINC00649	0	1	1	0	2
hsa-miR-126-5p	MIMAT0000444	ENSG00000237945	ENST00000596365	LINC00649-003	LINC00649	0	1	1	0	2
hsa-miR-126-5p	MIMAT0000444	ENSG00000234945	ENST00000626256	GTF3C2-AS1-012	GTF3C2-AS1	0	1	1	0	2
hsa-miR-126-5p	MIMAT0000444	ENSG00000237945	ENST00000595747	LINC00649-010	LINC00649	0	1	1	0	2
hsa-miR-126-5p	MIMAT0000444	ENSG00000237945	ENST00000594752	LINC00649-008	LINC00649	0	1	1	0	2
hsa-miR-126-5p	MIMAT0000444	ENSG00000234945	ENST00000585326	GTF3C2-AS1-010	GTF3C2-AS1	0	1	1	0	2
hsa-miR-126-5p	MIMAT0000444	ENSG00000234945	ENST00000416453	GTF3C2-AS1-001	GTF3C2-AS1	0	1	1	0	2
hsa-miR-126-5p	MIMAT0000444	ENSG00000237945	ENST00000613667	LINC00649-016	LINC00649	0	1	1	0	2
hsa-miR-126-5p	MIMAT0000444	ENSG00000237945	ENST00000620580	LINC00649-020	LINC00649	0	1	1	0	2
hsa-miR-126-5p	MIMAT0000444	ENSG00000237945	ENST00000616030	LINC00649-005	LINC00649	0	1	1	0	2
hsa-miR-126-5p	MIMAT0000444	ENSG00000237945	ENST00000594370	LINC00649-009	LINC00649	0	1	1	0	2
hsa-miR-126-5p	MIMAT0000444	ENSG00000234608	ENST00000428207	MAPKAPK5-AS1-001	MAPKAPK5-AS1	0	1	1	0	2
hsa-miR-126-5p	MIMAT0000444	ENSG00000234608	ENST00000442119	MAPKAPK5-AS1-003	MAPKAPK5-AS1	0	1	1	0	2
hsa-miR-126-5p	MIMAT0000444	ENSG00000234608	ENST00000443596	MAPKAPK5-AS1-004	MAPKAPK5-AS1	0	1	1	0	2
hsa-miR-126-5p	MIMAT0000444	ENSG00000234608	ENST00000456429	MAPKAPK5-AS1-002	MAPKAPK5-AS1	0	1	1	0	2
hsa-miR-126-5p	MIMAT0000444	ENSG00000234608	ENST00000590479	MAPKAPK5-AS1-005	MAPKAPK5-AS1	0	1	1	0	2
hsa-miR-126-5p	MIMAT0000444	ENSG00000234608	ENST00000609228	MAPKAPK5-AS1-010	MAPKAPK5-AS1	0	1	1	0	2
hsa-miR-126-5p	MIMAT0000444	ENSG00000234608	ENST00000609983	MAPKAPK5-AS1-011	MAPKAPK5-AS1	0	1	1	0	2
hsa-miR-126-5p	MIMAT0000444	ENSG00000235437	ENST00000608623	LINC01278-004	LINC01278	0	1	1	0	2
hsa-miR-126-5p	MIMAT0000444	ENSG00000235437	ENST00000609143	LINC01278-002	LINC01278	0	1	1	0	2
hsa-miR-126-5p	MIMAT0000444	ENSG00000235437	ENST00000609401	LINC01278-003	LINC01278	0	1	1	0	2
hsa-miR-126-5p	MIMAT0000444	ENSG00000235437	ENST00000610088	LINC01278-005	LINC01278	0	1	1	0	2
hsa-miR-126-5p	MIMAT0000444	ENSG00000235437	ENST00000610234	LINC01278-006	LINC01278	0	1	1	0	2
hsa-miR-126-5p	MIMAT0000444	ENSG00000245532	ENST00000616315	NEAT1-004	NEAT1	0	1	1	0	2
hsa-miR-126-5p	MIMAT0000444	ENSG00000247774	ENST00000500365	PCED1B-AS1-001	PCED1B-AS1	0	1	1	0	2
hsa-miR-126-5p	MIMAT0000444	ENSG00000247092	ENST00000554169	SNHG10-002	SNHG10	0	1	1	0	2
hsa-miR-126-5p	MIMAT0000444	ENSG00000245532	ENST00000499732	NEAT1-002	NEAT1	0	1	1	0	2
hsa-miR-126-5p	MIMAT0000444	ENSG00000247774	ENST00000552975	PCED1B-AS1-008	PCED1B-AS1	0	1	1	0	2
hsa-miR-126-5p	MIMAT0000444	ENSG00000245910	ENST00000521127	SNHG6-007	SNHG6	0	1	1	0	2
hsa-miR-126-5p	MIMAT0000444	ENSG00000246223	ENST00000556462	LINC01550-004	LINC01550	0	1	1	0	2
hsa-miR-126-5p	MIMAT0000444	ENSG00000245910	ENST00000521399	SNHG6-006	SNHG6	0	1	1	0	2
hsa-miR-126-5p	MIMAT0000444	ENSG00000246223	ENST00000512901	LINC01550-003	LINC01550	0	1	1	0	2
hsa-miR-126-5p	MIMAT0000444	ENSG00000246223	ENST00000499006	LINC01550-001	LINC01550	0	1	1	0	2
hsa-miR-126-5p	MIMAT0000444	ENSG00000247092	ENST00000500370	SNHG10-001	SNHG10	0	1	1	0	2
hsa-miR-126-5p	MIMAT0000444	ENSG00000245849	ENST00000533146	RAD51-AS1-004	RAD51-AS1	0	1	1	0	2
hsa-miR-126-5p	MIMAT0000444	ENSG00000245910	ENST00000520348	SNHG6-005	SNHG6	0	1	1	0	2
hsa-miR-126-5p	MIMAT0000444	ENSG00000245910	ENST00000520619	SNHG6-004	SNHG6	0	1	1	0	2
hsa-miR-126-5p	MIMAT0000444	ENSG00000245910	ENST00000520944	SNHG6-003	SNHG6	0	1	1	0	2
hsa-miR-126-5p	MIMAT0000444	ENSG00000249087	ENST00000335648	ZNF436-AS1-201	ZNF436-AS1	0	1	1	0	2
hsa-miR-126-5p	MIMAT0000444	ENSG00000249667	ENST00000507056	LINC01259-001	LINC01259	0	1	1	0	2
hsa-miR-126-5p	MIMAT0000444	ENSG00000248275	ENST00000507434	TRIM52-AS1-001	TRIM52-AS1	0	1	1	0	2
hsa-miR-126-5p	MIMAT0000444	ENSG00000247982	ENST00000501726	LINC00926-001	LINC00926	0	1	1	0	2
hsa-miR-126-5p	MIMAT0000444	ENSG00000247982	ENST00000502027	LINC00926-002	LINC00926	0	1	1	0	2
hsa-miR-126-5p	MIMAT0000444	ENSG00000247982	ENST00000613170	LINC00926-004	LINC00926	0	1	1	0	2
hsa-miR-126-5p	MIMAT0000444	ENSG00000242125	ENST00000413987	SNHG3-004	SNHG3	0	1	1	0	2
hsa-miR-126-5p	MIMAT0000444	ENSG00000242125	ENST00000437681	SNHG3-002	SNHG3	0	1	1	0	2
hsa-miR-126-5p	MIMAT0000444	ENSG00000244879	ENST00000499326	GABPB1-AS1-002	GABPB1-AS1	0	1	1	0	2
hsa-miR-126-5p	MIMAT0000444	ENSG00000244879	ENST00000558593	GABPB1-AS1-007	GABPB1-AS1	0	1	1	0	2
hsa-miR-126-5p	MIMAT0000444	ENSG00000244879	ENST00000560359	GABPB1-AS1-005	GABPB1-AS1	0	1	1	0	2
hsa-miR-126-5p	MIMAT0000444	ENSG00000244879	ENST00000561289	GABPB1-AS1-006	GABPB1-AS1	0	1	1	0	2
hsa-miR-126-5p	MIMAT0000444	ENSG00000244879	ENST00000619314	GABPB1-AS1-009	GABPB1-AS1	0	1	1	0	2
hsa-miR-126-5p	MIMAT0000444	ENSG00000245060	ENST00000508309	LINC00847-004	LINC00847	0	1	1	0	2
hsa-miR-126-5p	MIMAT0000444	ENSG00000245060	ENST00000509921	LINC00847-005	LINC00847	0	1	1	0	2
hsa-miR-126-5p	MIMAT0000444	ENSG00000239911	ENST00000467458	PRKAG2-AS1-002	PRKAG2-AS1	0	1	1	0	2
hsa-miR-126-5p	MIMAT0000444	ENSG00000228784	ENST00000433669	LINC00954-002	LINC00954	0	1	1	0	2
hsa-miR-126-5p	MIMAT0000444	ENSG00000228784	ENST00000607100	LINC00954-005	LINC00954	0	1	1	0	2
hsa-miR-126-5p	MIMAT0000444	ENSG00000228956	ENST00000627829	SATB1-AS1-041	SATB1-AS1	0	1	1	0	2
hsa-miR-126-5p	MIMAT0000444	ENSG00000228956	ENST00000631058	SATB1-AS1-070	SATB1-AS1	0	1	1	0	2
hsa-miR-126-5p	MIMAT0000444	ENSG00000228956	ENST00000631076	SATB1-AS1-043	SATB1-AS1	0	1	1	0	2
hsa-miR-126-5p	MIMAT0000444	ENSG00000228956	ENST00000631285	SATB1-AS1-058	SATB1-AS1	0	1	1	0	2
hsa-miR-126-5p	MIMAT0000444	ENSG00000228956	ENST00000630766	SATB1-AS1-069	SATB1-AS1	0	1	1	0	2
hsa-miR-126-5p	MIMAT0000444	ENSG00000228956	ENST00000630749	SATB1-AS1-030	SATB1-AS1	0	1	1	0	2
hsa-miR-126-5p	MIMAT0000444	ENSG00000228956	ENST00000627923	SATB1-AS1-065	SATB1-AS1	0	1	1	0	2
hsa-miR-126-5p	MIMAT0000444	ENSG00000228956	ENST00000628055	SATB1-AS1-071	SATB1-AS1	0	1	1	0	2
hsa-miR-126-5p	MIMAT0000444	ENSG00000228956	ENST00000628209	SATB1-AS1-048	SATB1-AS1	0	1	1	0	2
hsa-miR-126-5p	MIMAT0000444	ENSG00000228956	ENST00000628248	SATB1-AS1-035	SATB1-AS1	0	1	1	0	2
hsa-miR-126-5p	MIMAT0000444	ENSG00000228956	ENST00000628425	SATB1-AS1-050	SATB1-AS1	0	1	1	0	2
hsa-miR-126-5p	MIMAT0000444	ENSG00000228956	ENST00000628431	SATB1-AS1-073	SATB1-AS1	0	1	1	0	2
hsa-miR-126-5p	MIMAT0000444	ENSG00000228956	ENST00000628491	SATB1-AS1-067	SATB1-AS1	0	1	1	0	2
hsa-miR-126-5p	MIMAT0000444	ENSG00000228956	ENST00000628963	SATB1-AS1-057	SATB1-AS1	0	1	1	0	2
hsa-miR-126-5p	MIMAT0000444	ENSG00000228956	ENST00000629177	SATB1-AS1-066	SATB1-AS1	0	1	1	0	2
hsa-miR-126-5p	MIMAT0000444	ENSG00000228956	ENST00000629405	SATB1-AS1-054	SATB1-AS1	0	1	1	0	2
hsa-miR-126-5p	MIMAT0000444	ENSG00000228956	ENST00000629783	SATB1-AS1-038	SATB1-AS1	0	1	1	0	2
hsa-miR-126-5p	MIMAT0000444	ENSG00000228956	ENST00000630271	SATB1-AS1-029	SATB1-AS1	0	1	1	0	2
hsa-miR-126-5p	MIMAT0000444	ENSG00000229124	ENST00000437232	VIM-AS1-001	VIM-AS1	0	1	1	0	2
hsa-miR-126-5p	MIMAT0000444	ENSG00000228956	ENST00000609327	SATB1-AS1-024	SATB1-AS1	0	1	1	0	2
hsa-miR-126-5p	MIMAT0000444	ENSG00000228956	ENST00000610002	SATB1-AS1-023	SATB1-AS1	0	1	1	0	2
hsa-miR-126-5p	MIMAT0000444	ENSG00000228956	ENST00000616514	SATB1-AS1-025	SATB1-AS1	0	1	1	0	2
hsa-miR-126-5p	MIMAT0000444	ENSG00000228956	ENST00000625515	SATB1-AS1-033	SATB1-AS1	0	1	1	0	2
hsa-miR-126-5p	MIMAT0000444	ENSG00000228956	ENST00000625533	SATB1-AS1-047	SATB1-AS1	0	1	1	0	2
hsa-miR-126-5p	MIMAT0000444	ENSG00000228956	ENST00000626217	SATB1-AS1-064	SATB1-AS1	0	1	1	0	2
hsa-miR-126-5p	MIMAT0000444	ENSG00000228956	ENST00000626737	SATB1-AS1-061	SATB1-AS1	0	1	1	0	2
hsa-miR-126-5p	MIMAT0000444	ENSG00000228956	ENST00000626809	SATB1-AS1-039	SATB1-AS1	0	1	1	0	2
hsa-miR-126-5p	MIMAT0000444	ENSG00000228956	ENST00000626869	SATB1-AS1-068	SATB1-AS1	0	1	1	0	2
hsa-miR-126-5p	MIMAT0000444	ENSG00000228956	ENST00000626921	SATB1-AS1-031	SATB1-AS1	0	1	1	0	2
hsa-miR-126-5p	MIMAT0000444	ENSG00000228956	ENST00000626982	SATB1-AS1-026	SATB1-AS1	0	1	1	0	2
hsa-miR-126-5p	MIMAT0000444	ENSG00000228956	ENST00000627192	SATB1-AS1-027	SATB1-AS1	0	1	1	0	2
hsa-miR-126-5p	MIMAT0000444	ENSG00000228956	ENST00000598740	SATB1-AS1-011	SATB1-AS1	0	1	1	0	2
hsa-miR-126-5p	MIMAT0000444	ENSG00000228956	ENST00000598688	SATB1-AS1-006	SATB1-AS1	0	1	1	0	2
hsa-miR-126-5p	MIMAT0000444	ENSG00000228956	ENST00000438418	SATB1-AS1-002	SATB1-AS1	0	1	1	0	2
hsa-miR-126-5p	MIMAT0000444	ENSG00000228956	ENST00000453361	SATB1-AS1-021	SATB1-AS1	0	1	1	0	2
hsa-miR-126-5p	MIMAT0000444	ENSG00000228956	ENST00000456253	SATB1-AS1-005	SATB1-AS1	0	1	1	0	2
hsa-miR-126-5p	MIMAT0000444	ENSG00000228956	ENST00000593741	SATB1-AS1-003	SATB1-AS1	0	1	1	0	2
hsa-miR-126-5p	MIMAT0000444	ENSG00000228956	ENST00000596277	SATB1-AS1-012	SATB1-AS1	0	1	1	0	2
hsa-miR-126-5p	MIMAT0000444	ENSG00000228956	ENST00000596307	SATB1-AS1-013	SATB1-AS1	0	1	1	0	2
hsa-miR-126-5p	MIMAT0000444	ENSG00000228956	ENST00000598149	SATB1-AS1-004	SATB1-AS1	0	1	1	0	2
hsa-miR-126-5p	MIMAT0000444	ENSG00000228956	ENST00000598498	SATB1-AS1-007	SATB1-AS1	0	1	1	0	2
hsa-miR-126-5p	MIMAT0000444	ENSG00000228956	ENST00000627407	SATB1-AS1-055	SATB1-AS1	0	1	1	0	2
hsa-miR-126-5p	MIMAT0000444	ENSG00000228065	ENST00000595737	LINC01515-008	LINC01515	0	1	1	0	2
hsa-miR-126-5p	MIMAT0000444	ENSG00000228065	ENST00000598092	LINC01515-013	LINC01515	0	1	1	0	2
hsa-miR-126-5p	MIMAT0000444	ENSG00000228065	ENST00000598902	LINC01515-007	LINC01515	0	1	1	0	2
hsa-miR-126-5p	MIMAT0000444	ENSG00000228065	ENST00000601888	LINC01515-010	LINC01515	0	1	1	0	2
hsa-miR-126-5p	MIMAT0000444	ENSG00000228223	ENST00000411553	HCG11-001	HCG11	0	1	1	0	2
hsa-miR-126-5p	MIMAT0000444	ENSG00000225978	ENST00000433161	HAR1A-001	HAR1A	0	1	1	0	2
hsa-miR-126-5p	MIMAT0000444	ENSG00000224914	ENST00000439559	LINC00863-001	LINC00863	0	1	1	0	2
hsa-miR-126-5p	MIMAT0000444	ENSG00000225470	ENST00000602895	JPX-010	JPX	0	1	1	0	2
hsa-miR-126-5p	MIMAT0000444	ENSG00000225470	ENST00000602920	JPX-007	JPX	0	1	1	0	2
hsa-miR-126-5p	MIMAT0000444	ENSG00000225470	ENST00000602938	JPX-006	JPX	0	1	1	0	2
hsa-miR-126-5p	MIMAT0000444	ENSG00000225470	ENST00000602985	JPX-008	JPX	0	1	1	0	2
hsa-miR-126-5p	MIMAT0000444	ENSG00000225470	ENST00000602772	JPX-004	JPX	0	1	1	0	2
hsa-miR-126-5p	MIMAT0000444	ENSG00000225470	ENST00000415215	JPX-003	JPX	0	1	1	0	2
hsa-miR-126-5p	MIMAT0000444	ENSG00000225470	ENST00000453317	JPX-002	JPX	0	1	1	0	2
hsa-miR-126-5p	MIMAT0000444	ENSG00000225470	ENST00000538519	JPX-012	JPX	0	1	1	0	2
hsa-miR-126-5p	MIMAT0000444	ENSG00000225470	ENST00000602294	JPX-009	JPX	0	1	1	0	2
hsa-miR-126-5p	MIMAT0000444	ENSG00000225470	ENST00000602546	JPX-011	JPX	0	1	1	0	2
hsa-miR-126-5p	MIMAT0000444	ENSG00000225470	ENST00000602737	JPX-005	JPX	0	1	1	0	2
hsa-miR-126-5p	MIMAT0000444	ENSG00000225733	ENST00000417835	FGD5-AS1-004	FGD5-AS1	0	1	1	0	2
hsa-miR-126-5p	MIMAT0000444	ENSG00000225733	ENST00000426200	FGD5-AS1-002	FGD5-AS1	0	1	1	0	2
hsa-miR-126-5p	MIMAT0000444	ENSG00000225733	ENST00000430166	FGD5-AS1-001	FGD5-AS1	0	1	1	0	2
hsa-miR-126-5p	MIMAT0000444	ENSG00000225733	ENST00000440079	FGD5-AS1-005	FGD5-AS1	0	1	1	0	2
hsa-miR-126-5p	MIMAT0000444	ENSG00000226688	ENST00000427846	ENTPD1-AS1-011	ENTPD1-AS1	0	1	1	0	2
hsa-miR-126-5p	MIMAT0000444	ENSG00000226688	ENST00000452728	ENTPD1-AS1-003	ENTPD1-AS1	0	1	1	0	2
hsa-miR-126-5p	MIMAT0000444	ENSG00000226688	ENST00000449419	ENTPD1-AS1-005	ENTPD1-AS1	0	1	1	0	2
hsa-miR-126-5p	MIMAT0000444	ENSG00000226688	ENST00000414006	ENTPD1-AS1-006	ENTPD1-AS1	0	1	1	0	2
hsa-miR-126-5p	MIMAT0000444	ENSG00000226688	ENST00000452942	ENTPD1-AS1-007	ENTPD1-AS1	0	1	1	0	2
hsa-miR-126-5p	MIMAT0000444	ENSG00000226688	ENST00000458228	ENTPD1-AS1-001	ENTPD1-AS1	0	1	1	0	2
hsa-miR-126-5p	MIMAT0000444	ENSG00000226688	ENST00000454638	ENTPD1-AS1-002	ENTPD1-AS1	0	1	1	0	2
hsa-miR-126-5p	MIMAT0000444	ENSG00000226519	ENST00000432331	LINC00390-001	LINC00390	0	1	1	0	2
hsa-miR-126-5p	MIMAT0000444	ENSG00000256073	ENST00000534991	URB1-AS1-001	URB1-AS1	0	1	1	0	2
hsa-miR-126-5p	MIMAT0000444	ENSG00000255717	ENST00000545920	SNHG1-024	SNHG1	0	1	1	0	2
hsa-miR-126-5p	MIMAT0000444	ENSG00000256628	ENST00000609682	ZBTB11-AS1-001	ZBTB11-AS1	0	1	1	0	2
hsa-miR-126-5p	MIMAT0000444	ENSG00000255717	ENST00000545688	SNHG1-015	SNHG1	0	1	1	0	2
hsa-miR-126-5p	MIMAT0000444	ENSG00000255717	ENST00000541416	SNHG1-008	SNHG1	0	1	1	0	2
hsa-miR-126-5p	MIMAT0000444	ENSG00000255717	ENST00000540904	SNHG1-010	SNHG1	0	1	1	0	2
hsa-miR-126-5p	MIMAT0000444	ENSG00000255717	ENST00000540865	SNHG1-017	SNHG1	0	1	1	0	2
hsa-miR-126-5p	MIMAT0000444	ENSG00000255717	ENST00000539303	SNHG1-023	SNHG1	0	1	1	0	2
hsa-miR-126-5p	MIMAT0000444	ENSG00000255717	ENST00000541578	SNHG1-021	SNHG1	0	1	1	0	2
hsa-miR-126-5p	MIMAT0000444	ENSG00000255717	ENST00000545308	SNHG1-012	SNHG1	0	1	1	0	2
hsa-miR-126-5p	MIMAT0000444	ENSG00000255717	ENST00000544983	SNHG1-009	SNHG1	0	1	1	0	2
hsa-miR-126-5p	MIMAT0000444	ENSG00000255717	ENST00000544550	SNHG1-018	SNHG1	0	1	1	0	2
hsa-miR-126-5p	MIMAT0000444	ENSG00000255717	ENST00000535689	SNHG1-016	SNHG1	0	1	1	0	2
hsa-miR-126-5p	MIMAT0000444	ENSG00000255717	ENST00000537024	SNHG1-013	SNHG1	0	1	1	0	2
hsa-miR-126-5p	MIMAT0000444	ENSG00000255717	ENST00000537965	SNHG1-011	SNHG1	0	1	1	0	2
hsa-miR-126-5p	MIMAT0000444	ENSG00000251562	ENST00000618227	MALAT1-016	MALAT1	0	1	1	0	2
hsa-miR-126-5p	MIMAT0000444	ENSG00000251562	ENST00000618132	MALAT1-013	MALAT1	0	1	1	0	2
hsa-miR-126-5p	MIMAT0000444	ENSG00000251562	ENST00000617489	MALAT1-003	MALAT1	0	1	1	0	2
hsa-miR-126-5p	MIMAT0000444	ENSG00000251562	ENST00000613376	MALAT1-014	MALAT1	0	1	1	0	2
hsa-miR-126-5p	MIMAT0000444	ENSG00000251562	ENST00000610851	MALAT1-015	MALAT1	0	1	1	0	2
hsa-miR-126-5p	MIMAT0000444	ENSG00000251562	ENST00000610481	MALAT1-008	MALAT1	0	1	1	0	2
hsa-miR-126-5p	MIMAT0000444	ENSG00000251562	ENST00000619449	MALAT1-004	MALAT1	0	1	1	0	2
hsa-miR-126-5p	MIMAT0000444	ENSG00000251022	ENST00000511271	THAP9-AS1-009	THAP9-AS1	0	1	1	0	2
hsa-miR-126-5p	MIMAT0000444	ENSG00000251022	ENST00000508772	THAP9-AS1-006	THAP9-AS1	0	1	1	0	2
hsa-miR-126-5p	MIMAT0000444	ENSG00000251022	ENST00000509007	THAP9-AS1-010	THAP9-AS1	0	1	1	0	2
hsa-miR-126-5p	MIMAT0000444	ENSG00000251022	ENST00000505028	THAP9-AS1-007	THAP9-AS1	0	1	1	0	2
hsa-miR-126-5p	MIMAT0000444	ENSG00000251022	ENST00000503704	THAP9-AS1-004	THAP9-AS1	0	1	1	0	2
hsa-miR-126-5p	MIMAT0000444	ENSG00000251022	ENST00000504520	THAP9-AS1-001	THAP9-AS1	0	1	1	0	2
hsa-miR-126-5p	MIMAT0000444	ENSG00000251022	ENST00000504869	THAP9-AS1-008	THAP9-AS1	0	1	1	0	2
hsa-miR-126-5p	MIMAT0000444	ENSG00000279873	ENST00000623515	LINC01126-001	LINC01126	0	1	1	0	2
hsa-miR-126-5p	MIMAT0000444	ENSG00000278768	ENST00000618857	BACE1-AS-002	BACE1-AS	0	1	1	0	2
hsa-miR-126-5p	MIMAT0000444	ENSG00000272888	ENST00000555520	LINC01578-007	LINC01578	0	1	1	0	2
hsa-miR-126-5p	MIMAT0000444	ENSG00000273344	ENST00000608317	PAXIP1-AS1-001	PAXIP1-AS1	0	1	1	0	2
hsa-miR-126-5p	MIMAT0000444	ENSG00000272734	ENST00000609111	ADIRF-AS1-001	ADIRF-AS1	0	1	1	0	2
hsa-miR-126-5p	MIMAT0000444	ENSG00000276116	ENST00000621019	FUT8-AS1-001	FUT8-AS1	0	1	1	0	2
hsa-miR-126-5p	MIMAT0000444	ENSG00000281398	ENST00000507197	SNHG4-002	SNHG4	0	1	1	0	2
hsa-miR-126-5p	MIMAT0000444	ENSG00000281398	ENST00000513259	SNHG4-004	SNHG4	0	1	1	0	2
hsa-miR-126-5p	MIMAT0000444	ENSG00000281406	ENST00000626538	BLACAT1-001	BLACAT1	0	1	1	0	2
hsa-miR-126-5p	MIMAT0000444	ENSG00000281103	ENST00000629576	TRG-AS1-002	TRG-AS1	0	1	1	0	2
hsa-miR-126-5p	MIMAT0000444	ENSG00000281398	ENST00000506188	SNHG4-003	SNHG4	0	1	1	0	2
hsa-miR-126-5p	MIMAT0000444	ENSG00000281005	ENST00000573951	LINC00921-002	LINC00921	0	1	1	0	2
hsa-miR-126-5p	MIMAT0000444	ENSG00000281769	ENST00000625222	LINC01230-001	LINC01230	0	1	1	0	2
hsa-miR-126-5p	MIMAT0000444	ENSG00000267080	ENST00000585457	ASB16-AS1-001	ASB16-AS1	0	1	1	0	2
hsa-miR-126-5p	MIMAT0000444	ENSG00000267080	ENST00000588785	ASB16-AS1-004	ASB16-AS1	0	1	1	0	2
hsa-miR-126-5p	MIMAT0000444	ENSG00000267080	ENST00000591166	ASB16-AS1-003	ASB16-AS1	0	1	1	0	2
hsa-miR-126-5p	MIMAT0000444	ENSG00000267080	ENST00000618557	ASB16-AS1-201	ASB16-AS1	0	1	1	0	2
hsa-miR-126-5p	MIMAT0000444	ENSG00000266916	ENST00000585397	ZNF793-AS1-003	ZNF793-AS1	0	1	1	0	2
hsa-miR-126-5p	MIMAT0000444	ENSG00000266916	ENST00000587060	ZNF793-AS1-002	ZNF793-AS1	0	1	1	0	2
hsa-miR-126-5p	MIMAT0000444	ENSG00000266916	ENST00000589025	ZNF793-AS1-001	ZNF793-AS1	0	1	1	0	2
hsa-miR-126-5p	MIMAT0000444	ENSG00000267278	ENST00000585346	MAP3K14-AS1-005	MAP3K14-AS1	0	1	1	0	2
hsa-miR-126-5p	MIMAT0000444	ENSG00000267278	ENST00000585351	MAP3K14-AS1-009	MAP3K14-AS1	0	1	1	0	2
hsa-miR-126-5p	MIMAT0000444	ENSG00000267278	ENST00000585780	MAP3K14-AS1-008	MAP3K14-AS1	0	1	1	0	2
hsa-miR-126-5p	MIMAT0000444	ENSG00000267278	ENST00000586450	MAP3K14-AS1-010	MAP3K14-AS1	0	1	1	0	2
hsa-miR-126-5p	MIMAT0000444	ENSG00000267278	ENST00000588160	MAP3K14-AS1-007	MAP3K14-AS1	0	1	1	0	2
hsa-miR-126-5p	MIMAT0000444	ENSG00000267278	ENST00000588504	MAP3K14-AS1-004	MAP3K14-AS1	0	1	1	0	2
hsa-miR-126-5p	MIMAT0000444	ENSG00000267278	ENST00000588698	MAP3K14-AS1-003	MAP3K14-AS1	0	1	1	0	2
hsa-miR-126-5p	MIMAT0000444	ENSG00000267278	ENST00000590100	MAP3K14-AS1-001	MAP3K14-AS1	0	1	1	0	2
hsa-miR-126-5p	MIMAT0000444	ENSG00000267278	ENST00000591263	MAP3K14-AS1-002	MAP3K14-AS1	0	1	1	0	2
hsa-miR-126-5p	MIMAT0000444	ENSG00000267278	ENST00000592422	MAP3K14-AS1-006	MAP3K14-AS1	0	1	1	0	2
hsa-miR-126-5p	MIMAT0000444	ENSG00000269609	ENST00000596366	RPARP-AS1-008	RPARP-AS1	0	1	1	0	2
hsa-miR-126-5p	MIMAT0000444	ENSG00000269609	ENST00000598368	RPARP-AS1-003	RPARP-AS1	0	1	1	0	2
hsa-miR-126-5p	MIMAT0000444	ENSG00000269609	ENST00000492465	RPARP-AS1-002	RPARP-AS1	0	1	1	0	2
hsa-miR-126-5p	MIMAT0000444	ENSG00000269609	ENST00000473970	RPARP-AS1-001	RPARP-AS1	0	1	1	0	2
hsa-miR-126-5p	MIMAT0000444	ENSG00000269834	ENST00000594119	ZNF528-AS1-005	ZNF528-AS1	0	1	1	0	2
hsa-miR-126-5p	MIMAT0000444	ENSG00000269416	ENST00000596283	LINC01224-002	LINC01224	0	1	1	0	2
hsa-miR-126-5p	MIMAT0000444	ENSG00000269416	ENST00000600643	LINC01224-001	LINC01224	0	1	1	0	2
hsa-miR-126-5p	MIMAT0000444	ENSG00000268658	ENST00000596203	LINC00664-004	LINC00664	0	1	1	0	2
hsa-miR-126-5p	MIMAT0000444	ENSG00000268658	ENST00000596718	LINC00664-003	LINC00664	0	1	1	0	2
hsa-miR-126-5p	MIMAT0000444	ENSG00000263072	ENST00000576590	ZNF213-AS1-003	ZNF213-AS1	0	1	1	0	2
hsa-miR-126-5p	MIMAT0000444	ENSG00000262468	ENST00000571970	LINC01569-003	LINC01569	0	1	1	0	2
hsa-miR-126-5p	MIMAT0000444	ENSG00000262468	ENST00000573042	LINC01569-001	LINC01569	0	1	1	0	2
hsa-miR-126-5p	MIMAT0000444	ENSG00000262468	ENST00000573268	LINC01569-002	LINC01569	0	1	1	0	2
hsa-miR-126-5p	MIMAT0000444	ENSG00000269609	ENST00000596045	RPARP-AS1-006	RPARP-AS1	0	0	1	0	1
hsa-miR-126-5p	MIMAT0000444	ENSG00000269609	ENST00000594818	RPARP-AS1-007	RPARP-AS1	0	0	1	0	1
hsa-miR-126-5p	MIMAT0000444	ENSG00000269609	ENST00000597488	RPARP-AS1-004	RPARP-AS1	0	0	1	0	1
hsa-miR-126-5p	MIMAT0000444	ENSG00000263072	ENST00000576490	ZNF213-AS1-007	ZNF213-AS1	0	0	1	0	1
hsa-miR-126-5p	MIMAT0000444	ENSG00000269235	ENST00000595010	ZNF350-AS1-001	ZNF350-AS1	0	1	0	0	1
hsa-miR-126-5p	MIMAT0000444	ENSG00000269416	ENST00000601338	LINC01224-008	LINC01224	0	0	1	0	1
hsa-miR-126-5p	MIMAT0000444	ENSG00000269416	ENST00000601293	LINC01224-003	LINC01224	0	0	1	0	1
hsa-miR-126-5p	MIMAT0000444	ENSG00000269416	ENST00000596763	LINC01224-006	LINC01224	0	0	1	0	1
hsa-miR-126-5p	MIMAT0000444	ENSG00000269416	ENST00000593573	LINC01224-005	LINC01224	0	0	1	0	1
hsa-miR-126-5p	MIMAT0000444	ENSG00000269416	ENST00000594576	LINC01224-009	LINC01224	0	0	1	0	1
hsa-miR-126-5p	MIMAT0000444	ENSG00000263072	ENST00000571963	ZNF213-AS1-001	ZNF213-AS1	0	0	1	0	1
hsa-miR-126-5p	MIMAT0000444	ENSG00000263072	ENST00000571449	ZNF213-AS1-004	ZNF213-AS1	0	0	1	0	1
hsa-miR-126-5p	MIMAT0000444	ENSG00000263072	ENST00000573447	ZNF213-AS1-002	ZNF213-AS1	0	0	1	0	1
hsa-miR-126-5p	MIMAT0000444	ENSG00000269834	ENST00000601562	ZNF528-AS1-001	ZNF528-AS1	0	0	1	0	1
hsa-miR-126-5p	MIMAT0000444	ENSG00000269834	ENST00000598892	ZNF528-AS1-003	ZNF528-AS1	0	0	1	0	1
hsa-miR-126-5p	MIMAT0000444	ENSG00000269834	ENST00000596746	ZNF528-AS1-002	ZNF528-AS1	0	0	1	0	1
hsa-miR-126-5p	MIMAT0000444	ENSG00000270084	ENST00000602767	GAS5-AS1-001	GAS5-AS1	0	1	0	0	1
hsa-miR-126-5p	MIMAT0000444	ENSG00000265313	ENST00000577478	LINC01476-002	LINC01476	0	0	1	0	1
hsa-miR-126-5p	MIMAT0000444	ENSG00000265313	ENST00000584262	LINC01476-001	LINC01476	0	0	1	0	1
hsa-miR-126-5p	MIMAT0000444	ENSG00000266236	ENST00000584012	NARF-IT1-001	NARF-IT1	0	0	1	0	1
hsa-miR-126-5p	MIMAT0000444	ENSG00000267080	ENST00000592897	ASB16-AS1-002	ASB16-AS1	0	0	1	0	1
hsa-miR-126-5p	MIMAT0000444	ENSG00000263753	ENST00000580082	LINC00667-006	LINC00667	0	0	1	0	1
hsa-miR-126-5p	MIMAT0000444	ENSG00000263753	ENST00000580684	LINC00667-005	LINC00667	0	0	1	0	1
hsa-miR-126-5p	MIMAT0000444	ENSG00000272589	ENST00000456638	ZSWIM8-AS1-001	ZSWIM8-AS1	0	0	1	0	1
hsa-miR-126-5p	MIMAT0000444	ENSG00000278768	ENST00000614401	BACE1-AS-001	BACE1-AS	0	0	1	0	1
hsa-miR-126-5p	MIMAT0000444	ENSG00000278970	ENST00000623091	HEIH-001	HEIH	0	0	1	0	1
hsa-miR-126-5p	MIMAT0000444	ENSG00000272888	ENST00000553829	LINC01578-003	LINC01578	0	0	1	0	1
hsa-miR-126-5p	MIMAT0000444	ENSG00000272734	ENST00000418273	ADIRF-AS1-002	ADIRF-AS1	0	0	1	0	1
hsa-miR-126-5p	MIMAT0000444	ENSG00000272734	ENST00000440490	ADIRF-AS1-003	ADIRF-AS1	0	0	1	0	1
hsa-miR-126-5p	MIMAT0000444	ENSG00000272734	ENST00000609170	ADIRF-AS1-004	ADIRF-AS1	0	0	1	0	1
hsa-miR-126-5p	MIMAT0000444	ENSG00000281398	ENST00000448190	SNHG4-005	SNHG4	0	0	1	0	1
hsa-miR-126-5p	MIMAT0000444	ENSG00000281398	ENST00000505522	SNHG4-001	SNHG4	0	0	1	0	1
hsa-miR-126-5p	MIMAT0000444	ENSG00000281398	ENST00000507692	SNHG4-008	SNHG4	0	0	1	0	1
hsa-miR-126-5p	MIMAT0000444	ENSG00000281398	ENST00000508735	SNHG4-006	SNHG4	0	0	1	0	1
hsa-miR-126-5p	MIMAT0000444	ENSG00000281398	ENST00000514110	SNHG4-007	SNHG4	0	0	1	0	1
hsa-miR-126-5p	MIMAT0000444	ENSG00000281005	ENST00000572123	LINC00921-001	LINC00921	0	0	1	0	1
hsa-miR-126-5p	MIMAT0000444	ENSG00000256262	ENST00000478808	USP30-AS1-001	USP30-AS1	0	0	1	0	1
hsa-miR-126-5p	MIMAT0000444	ENSG00000255717	ENST00000545440	SNHG1-014	SNHG1	0	0	1	0	1
hsa-miR-126-5p	MIMAT0000444	ENSG00000255717	ENST00000542112	SNHG1-007	SNHG1	0	0	1	0	1
hsa-miR-126-5p	MIMAT0000444	ENSG00000255717	ENST00000541615	SNHG1-020	SNHG1	0	0	1	0	1
hsa-miR-126-5p	MIMAT0000444	ENSG00000255717	ENST00000539975	SNHG1-005	SNHG1	0	0	1	0	1
hsa-miR-126-5p	MIMAT0000444	ENSG00000255717	ENST00000538266	SNHG1-019	SNHG1	0	0	1	0	1
hsa-miR-126-5p	MIMAT0000444	ENSG00000255717	ENST00000535076	SNHG1-022	SNHG1	0	0	1	0	1
hsa-miR-126-5p	MIMAT0000444	ENSG00000251562	ENST00000620902	MALAT1-005	MALAT1	0	0	1	0	1
hsa-miR-126-5p	MIMAT0000444	ENSG00000251562	ENST00000544868	MALAT1-007	MALAT1	0	1	0	0	1
hsa-miR-126-5p	MIMAT0000444	ENSG00000254860	ENST00000534349	TMEM9B-AS1-003	TMEM9B-AS1	0	0	1	0	1
hsa-miR-126-5p	MIMAT0000444	ENSG00000254860	ENST00000532599	TMEM9B-AS1-002	TMEM9B-AS1	0	0	1	0	1
hsa-miR-126-5p	MIMAT0000444	ENSG00000251022	ENST00000507660	THAP9-AS1-003	THAP9-AS1	0	0	1	0	1
hsa-miR-126-5p	MIMAT0000444	ENSG00000251022	ENST00000512932	THAP9-AS1-012	THAP9-AS1	0	0	1	0	1
hsa-miR-126-5p	MIMAT0000444	ENSG00000254703	ENST00000526269	SENCR-001	SENCR	0	0	1	0	1
hsa-miR-126-5p	MIMAT0000444	ENSG00000249087	ENST00000518600	ZNF436-AS1-005	ZNF436-AS1	0	1	0	0	1
hsa-miR-126-5p	MIMAT0000444	ENSG00000249087	ENST00000458053	ZNF436-AS1-003	ZNF436-AS1	0	1	0	0	1
hsa-miR-126-5p	MIMAT0000444	ENSG00000249087	ENST00000454117	ZNF436-AS1-001	ZNF436-AS1	0	1	0	0	1
hsa-miR-126-5p	MIMAT0000444	ENSG00000249087	ENST00000437367	ZNF436-AS1-002	ZNF436-AS1	0	1	0	0	1
hsa-miR-126-5p	MIMAT0000444	ENSG00000239911	ENST00000464464	PRKAG2-AS1-001	PRKAG2-AS1	0	0	1	0	1
hsa-miR-126-5p	MIMAT0000444	ENSG00000247240	ENST00000568853	UBL7-AS1-006	UBL7-AS1	0	0	1	0	1
hsa-miR-126-5p	MIMAT0000444	ENSG00000245164	ENST00000518964	LINC00861-002	LINC00861	0	0	1	0	1
hsa-miR-126-5p	MIMAT0000444	ENSG00000247774	ENST00000547851	PCED1B-AS1-003	PCED1B-AS1	0	0	1	0	1
hsa-miR-126-5p	MIMAT0000444	ENSG00000245849	ENST00000526635	RAD51-AS1-003	RAD51-AS1	0	0	1	0	1
hsa-miR-126-5p	MIMAT0000444	ENSG00000245849	ENST00000499988	RAD51-AS1-001	RAD51-AS1	0	0	1	0	1
hsa-miR-126-5p	MIMAT0000444	ENSG00000245556	ENST00000513755	SCAMP1-AS1-002	SCAMP1-AS1	0	0	1	0	1
hsa-miR-126-5p	MIMAT0000444	ENSG00000245532	ENST00000612303	NEAT1-003	NEAT1	0	0	1	0	1
hsa-miR-126-5p	MIMAT0000444	ENSG00000245532	ENST00000601801	NEAT1-005	NEAT1	0	0	1	0	1
hsa-miR-126-5p	MIMAT0000444	ENSG00000243836	ENST00000480632	WDR86-AS1-002	WDR86-AS1	0	0	1	0	1
hsa-miR-126-5p	MIMAT0000444	ENSG00000246223	ENST00000556138	LINC01550-005	LINC01550	0	0	1	0	1
hsa-miR-126-5p	MIMAT0000444	ENSG00000246223	ENST00000554822	LINC01550-006	LINC01550	0	0	1	0	1
hsa-miR-126-5p	MIMAT0000444	ENSG00000242125	ENST00000447507	SNHG3-003	SNHG3	0	0	1	0	1
hsa-miR-126-5p	MIMAT0000444	ENSG00000247982	ENST00000620766	LINC00926-003	LINC00926	0	0	1	0	1
hsa-miR-126-5p	MIMAT0000444	ENSG00000237945	ENST00000601471	LINC00649-006	LINC00649	0	0	1	0	1
hsa-miR-126-5p	MIMAT0000444	ENSG00000237945	ENST00000608431	LINC00649-015	LINC00649	0	0	1	0	1
hsa-miR-126-5p	MIMAT0000444	ENSG00000237945	ENST00000599421	LINC00649-007	LINC00649	0	0	1	0	1
hsa-miR-126-5p	MIMAT0000444	ENSG00000237945	ENST00000597626	LINC00649-004	LINC00649	0	1	0	0	1
hsa-miR-126-5p	MIMAT0000444	ENSG00000234912	ENST00000568363	SNHG20-003	SNHG20	0	0	1	0	1
hsa-miR-126-5p	MIMAT0000444	ENSG00000234945	ENST00000625728	GTF3C2-AS1-013	GTF3C2-AS1	0	1	0	0	1
hsa-miR-126-5p	MIMAT0000444	ENSG00000234945	ENST00000592265	GTF3C2-AS1-009	GTF3C2-AS1	0	0	1	0	1
hsa-miR-126-5p	MIMAT0000444	ENSG00000234945	ENST00000585645	GTF3C2-AS1-003	GTF3C2-AS1	0	0	1	0	1
hsa-miR-126-5p	MIMAT0000444	ENSG00000234945	ENST00000588707	GTF3C2-AS1-006	GTF3C2-AS1	0	0	1	0	1
hsa-miR-126-5p	MIMAT0000444	ENSG00000234945	ENST00000589232	GTF3C2-AS1-007	GTF3C2-AS1	0	1	0	0	1
hsa-miR-126-5p	MIMAT0000444	ENSG00000234945	ENST00000590383	GTF3C2-AS1-002	GTF3C2-AS1	0	1	0	0	1
hsa-miR-126-5p	MIMAT0000444	ENSG00000234945	ENST00000590754	GTF3C2-AS1-004	GTF3C2-AS1	0	0	1	0	1
hsa-miR-126-5p	MIMAT0000444	ENSG00000236618	ENST00000425081	PITPNA-AS1-001	PITPNA-AS1	0	0	1	0	1
hsa-miR-126-5p	MIMAT0000444	ENSG00000237036	ENST00000424191	ZEB1-AS1-002	ZEB1-AS1	0	0	1	0	1
hsa-miR-126-5p	MIMAT0000444	ENSG00000237036	ENST00000441257	ZEB1-AS1-003	ZEB1-AS1	0	0	1	0	1
hsa-miR-126-5p	MIMAT0000444	ENSG00000237036	ENST00000450834	ZEB1-AS1-001	ZEB1-AS1	0	0	1	0	1
hsa-miR-126-5p	MIMAT0000444	ENSG00000237036	ENST00000606286	ZEB1-AS1-004	ZEB1-AS1	0	0	1	0	1
hsa-miR-126-5p	MIMAT0000444	ENSG00000237036	ENST00000607455	ZEB1-AS1-008	ZEB1-AS1	0	0	1	0	1
hsa-miR-126-5p	MIMAT0000444	ENSG00000236144	ENST00000444728	TMEM147-AS1-001	TMEM147-AS1	0	0	1	0	1
hsa-miR-126-5p	MIMAT0000444	ENSG00000236144	ENST00000589137	TMEM147-AS1-002	TMEM147-AS1	0	0	1	0	1
hsa-miR-126-5p	MIMAT0000444	ENSG00000236144	ENST00000590125	TMEM147-AS1-005	TMEM147-AS1	0	0	1	0	1
hsa-miR-126-5p	MIMAT0000444	ENSG00000235954	ENST00000417497	TTC28-AS1-018	TTC28-AS1	0	0	1	0	1
hsa-miR-126-5p	MIMAT0000444	ENSG00000235954	ENST00000419253	TTC28-AS1-002	TTC28-AS1	0	0	1	0	1
hsa-miR-126-5p	MIMAT0000444	ENSG00000235954	ENST00000426594	TTC28-AS1-020	TTC28-AS1	0	0	1	0	1
hsa-miR-126-5p	MIMAT0000444	ENSG00000235954	ENST00000428858	TTC28-AS1-014	TTC28-AS1	0	1	0	0	1
hsa-miR-126-5p	MIMAT0000444	ENSG00000235954	ENST00000430525	TTC28-AS1-017	TTC28-AS1	0	0	1	0	1
hsa-miR-126-5p	MIMAT0000444	ENSG00000235954	ENST00000430853	TTC28-AS1-006	TTC28-AS1	0	0	1	0	1
hsa-miR-126-5p	MIMAT0000444	ENSG00000235919	ENST00000456633	ASH1L-AS1-002	ASH1L-AS1	0	0	1	0	1
hsa-miR-126-5p	MIMAT0000444	ENSG00000235954	ENST00000452612	TTC28-AS1-019	TTC28-AS1	0	0	1	0	1
hsa-miR-126-5p	MIMAT0000444	ENSG00000235954	ENST00000453632	TTC28-AS1-008	TTC28-AS1	0	0	1	0	1
hsa-miR-126-5p	MIMAT0000444	ENSG00000235954	ENST00000454996	TTC28-AS1-010	TTC28-AS1	0	0	1	0	1
hsa-miR-126-5p	MIMAT0000444	ENSG00000235954	ENST00000540665	TTC28-AS1-201	TTC28-AS1	0	0	1	0	1
hsa-miR-126-5p	MIMAT0000444	ENSG00000177410	ENST00000618800	ZFAS1-009	ZFAS1	0	0	1	0	1
hsa-miR-126-5p	MIMAT0000444	ENSG00000177410	ENST00000620594	ZFAS1-008	ZFAS1	0	0	1	0	1
hsa-miR-126-5p	MIMAT0000444	ENSG00000224032	ENST00000508590	EPB41L4A-AS1-004	EPB41L4A-AS1	0	1	0	0	1
hsa-miR-126-5p	MIMAT0000444	ENSG00000170919	ENST00000379050	TPT1-AS1-020	TPT1-AS1	0	0	1	0	1
hsa-miR-126-5p	MIMAT0000444	ENSG00000170919	ENST00000412946	TPT1-AS1-004	TPT1-AS1	0	0	1	0	1
hsa-miR-126-5p	MIMAT0000444	ENSG00000170919	ENST00000520310	TPT1-AS1-018	TPT1-AS1	0	0	1	0	1
hsa-miR-126-5p	MIMAT0000444	ENSG00000170919	ENST00000520432	TPT1-AS1-008	TPT1-AS1	0	0	1	0	1
hsa-miR-126-5p	MIMAT0000444	ENSG00000170919	ENST00000520590	TPT1-AS1-017	TPT1-AS1	0	0	1	0	1
hsa-miR-126-5p	MIMAT0000444	ENSG00000170919	ENST00000520622	TPT1-AS1-016	TPT1-AS1	0	0	1	0	1
hsa-miR-126-5p	MIMAT0000444	ENSG00000170919	ENST00000619457	TPT1-AS1-201	TPT1-AS1	0	0	1	0	1
hsa-miR-126-5p	MIMAT0000444	ENSG00000170919	ENST00000520924	TPT1-AS1-013	TPT1-AS1	0	0	1	0	1
hsa-miR-126-5p	MIMAT0000444	ENSG00000170919	ENST00000521336	TPT1-AS1-019	TPT1-AS1	0	0	1	0	1
hsa-miR-126-5p	MIMAT0000444	ENSG00000170919	ENST00000523445	TPT1-AS1-005	TPT1-AS1	0	0	1	0	1
hsa-miR-126-5p	MIMAT0000444	ENSG00000187621	ENST00000484207	TCL6-005	TCL6	0	0	1	0	1
hsa-miR-126-5p	MIMAT0000444	ENSG00000206573	ENST00000480904	THUMPD3-AS1-018	THUMPD3-AS1	0	0	1	0	1
hsa-miR-126-5p	MIMAT0000444	ENSG00000206573	ENST00000469846	THUMPD3-AS1-006	THUMPD3-AS1	0	0	1	0	1
hsa-miR-126-5p	MIMAT0000444	ENSG00000206573	ENST00000467069	THUMPD3-AS1-012	THUMPD3-AS1	0	0	1	0	1
hsa-miR-126-5p	MIMAT0000444	ENSG00000186056	ENST00000414763	MATN1-AS1-003	MATN1-AS1	0	0	1	0	1
hsa-miR-126-5p	MIMAT0000444	ENSG00000203875	ENST00000453754	SNHG5-006	SNHG5	0	1	0	0	1
hsa-miR-126-5p	MIMAT0000444	ENSG00000203875	ENST00000435947	SNHG5-003	SNHG5	0	1	0	0	1
hsa-miR-126-5p	MIMAT0000444	ENSG00000203875	ENST00000428833	SNHG5-004	SNHG5	0	1	0	0	1
hsa-miR-126-5p	MIMAT0000444	ENSG00000197291	ENST00000587694	RAMP2-AS1-003	RAMP2-AS1	0	0	1	0	1
hsa-miR-126-5p	MIMAT0000444	ENSG00000203875	ENST00000623267	SNHG5-016	SNHG5	0	1	0	0	1
hsa-miR-126-5p	MIMAT0000444	ENSG00000203875	ENST00000625175	SNHG5-017	SNHG5	0	1	0	0	1
hsa-miR-126-5p	MIMAT0000444	ENSG00000203497	ENST00000420367	PDCD4-AS1-001	PDCD4-AS1	0	0	1	0	1
hsa-miR-126-5p	MIMAT0000444	ENSG00000197291	ENST00000589716	RAMP2-AS1-004	RAMP2-AS1	0	0	1	0	1
hsa-miR-126-5p	MIMAT0000444	ENSG00000204685	ENST00000432267	STARD7-AS1-002	STARD7-AS1	0	0	1	0	1
hsa-miR-126-5p	MIMAT0000444	ENSG00000204685	ENST00000446816	STARD7-AS1-001	STARD7-AS1	0	0	1	0	1
hsa-miR-126-5p	MIMAT0000444	ENSG00000204685	ENST00000614453	STARD7-AS1-201	STARD7-AS1	0	0	1	0	1
hsa-miR-126-5p	MIMAT0000444	ENSG00000221817	ENST00000597958	PPP3CB-AS1-006	PPP3CB-AS1	0	0	1	0	1
hsa-miR-126-5p	MIMAT0000444	ENSG00000179818	ENST00000609075	PCBP1-AS1-062	PCBP1-AS1	0	0	1	0	1
hsa-miR-126-5p	MIMAT0000444	ENSG00000179818	ENST00000612430	PCBP1-AS1-066	PCBP1-AS1	0	0	1	0	1
hsa-miR-126-5p	MIMAT0000444	ENSG00000179818	ENST00000612876	PCBP1-AS1-067	PCBP1-AS1	0	0	1	0	1
hsa-miR-126-5p	MIMAT0000444	ENSG00000179818	ENST00000617142	PCBP1-AS1-125	PCBP1-AS1	0	0	1	0	1
hsa-miR-126-5p	MIMAT0000444	ENSG00000216863	ENST00000607278	LY86-AS1-004	LY86-AS1	0	0	1	0	1
hsa-miR-126-5p	MIMAT0000444	ENSG00000220575	ENST00000493904	HTR5A-AS1-002	HTR5A-AS1	0	0	1	0	1
hsa-miR-126-5p	MIMAT0000444	ENSG00000179818	ENST00000596665	PCBP1-AS1-050	PCBP1-AS1	0	0	1	0	1
hsa-miR-126-5p	MIMAT0000444	ENSG00000179818	ENST00000625257	PCBP1-AS1-167	PCBP1-AS1	0	0	1	0	1
hsa-miR-126-5p	MIMAT0000444	ENSG00000216863	ENST00000606044	LY86-AS1-005	LY86-AS1	0	0	1	0	1
hsa-miR-126-5p	MIMAT0000444	ENSG00000216863	ENST00000447858	LY86-AS1-003	LY86-AS1	0	0	1	0	1
hsa-miR-126-5p	MIMAT0000444	ENSG00000179818	ENST00000626769	PCBP1-AS1-136	PCBP1-AS1	0	0	1	0	1
hsa-miR-126-5p	MIMAT0000444	ENSG00000179818	ENST00000627037	PCBP1-AS1-068	PCBP1-AS1	0	0	1	0	1
hsa-miR-126-5p	MIMAT0000444	ENSG00000179818	ENST00000627528	PCBP1-AS1-098	PCBP1-AS1	0	0	1	0	1
hsa-miR-126-5p	MIMAT0000444	ENSG00000179818	ENST00000627542	PCBP1-AS1-110	PCBP1-AS1	0	0	1	0	1
hsa-miR-126-5p	MIMAT0000444	ENSG00000179818	ENST00000628455	PCBP1-AS1-133	PCBP1-AS1	0	0	1	0	1
hsa-miR-126-5p	MIMAT0000444	ENSG00000179818	ENST00000626440	PCBP1-AS1-132	PCBP1-AS1	0	0	1	0	1
hsa-miR-126-5p	MIMAT0000444	ENSG00000216863	ENST00000429345	LY86-AS1-002	LY86-AS1	0	0	1	0	1
hsa-miR-126-5p	MIMAT0000444	ENSG00000179818	ENST00000625724	PCBP1-AS1-169	PCBP1-AS1	0	0	1	0	1
hsa-miR-126-5p	MIMAT0000444	ENSG00000179818	ENST00000415060	PCBP1-AS1-034	PCBP1-AS1	0	0	1	0	1
hsa-miR-126-5p	MIMAT0000444	ENSG00000179818	ENST00000439892	PCBP1-AS1-031	PCBP1-AS1	0	0	1	0	1
hsa-miR-126-5p	MIMAT0000444	ENSG00000214106	ENST00000449486	PAXIP1-AS2-003	PAXIP1-AS2	0	0	1	0	1
hsa-miR-126-5p	MIMAT0000444	ENSG00000182648	ENST00000333319	LINC01006-001	LINC01006	0	0	1	0	1
hsa-miR-126-5p	MIMAT0000444	ENSG00000182648	ENST00000418309	LINC01006-003	LINC01006	0	0	1	0	1
hsa-miR-126-5p	MIMAT0000444	ENSG00000182648	ENST00000435354	LINC01006-004	LINC01006	0	0	1	0	1
hsa-miR-126-5p	MIMAT0000444	ENSG00000182648	ENST00000458645	LINC01006-002	LINC01006	0	0	1	0	1
hsa-miR-126-5p	MIMAT0000444	ENSG00000206573	ENST00000521708	THUMPD3-AS1-016	THUMPD3-AS1	0	0	1	0	1
hsa-miR-126-5p	MIMAT0000444	ENSG00000206573	ENST00000521609	THUMPD3-AS1-011	THUMPD3-AS1	0	0	1	0	1
hsa-miR-126-5p	MIMAT0000444	ENSG00000206573	ENST00000521267	THUMPD3-AS1-002	THUMPD3-AS1	0	0	1	0	1
hsa-miR-126-5p	MIMAT0000444	ENSG00000206573	ENST00000520629	THUMPD3-AS1-021	THUMPD3-AS1	0	0	1	0	1
hsa-miR-126-5p	MIMAT0000444	ENSG00000206573	ENST00000520396	THUMPD3-AS1-013	THUMPD3-AS1	0	0	1	0	1
hsa-miR-126-5p	MIMAT0000444	ENSG00000206573	ENST00000518437	THUMPD3-AS1-007	THUMPD3-AS1	0	0	1	0	1
hsa-miR-126-5p	MIMAT0000444	ENSG00000206573	ENST00000498199	THUMPD3-AS1-003	THUMPD3-AS1	0	0	1	0	1
hsa-miR-126-5p	MIMAT0000444	ENSG00000206573	ENST00000494680	THUMPD3-AS1-014	THUMPD3-AS1	0	0	1	0	1
hsa-miR-126-5p	MIMAT0000444	ENSG00000179818	ENST00000628757	PCBP1-AS1-107	PCBP1-AS1	0	0	1	0	1
hsa-miR-126-5p	MIMAT0000444	ENSG00000215039	ENST00000537003	CD27-AS1-002	CD27-AS1	0	0	1	0	1
hsa-miR-126-5p	MIMAT0000444	ENSG00000215039	ENST00000536388	CD27-AS1-007	CD27-AS1	0	0	1	0	1
hsa-miR-126-5p	MIMAT0000444	ENSG00000215039	ENST00000504270	CD27-AS1-004	CD27-AS1	0	0	1	0	1
hsa-miR-126-5p	MIMAT0000444	ENSG00000215039	ENST00000447687	CD27-AS1-009	CD27-AS1	0	0	1	0	1
hsa-miR-126-5p	MIMAT0000444	ENSG00000232956	ENST00000579383	SNHG15-007	SNHG15	0	1	0	0	1
hsa-miR-126-5p	MIMAT0000444	ENSG00000232956	ENST00000584686	SNHG15-005	SNHG15	0	0	1	0	1
hsa-miR-126-5p	MIMAT0000444	ENSG00000232956	ENST00000584327	SNHG15-010	SNHG15	0	0	1	0	1
hsa-miR-126-5p	MIMAT0000444	ENSG00000233355	ENST00000428176	CHRM3-AS2-002	CHRM3-AS2	0	0	1	0	1
hsa-miR-126-5p	MIMAT0000444	ENSG00000232021	ENST00000508286	LEF1-AS1-007	LEF1-AS1	0	0	1	0	1
hsa-miR-126-5p	MIMAT0000444	ENSG00000232021	ENST00000508266	LEF1-AS1-004	LEF1-AS1	0	1	0	0	1
hsa-miR-126-5p	MIMAT0000444	ENSG00000232021	ENST00000436413	LEF1-AS1-001	LEF1-AS1	0	0	1	0	1
hsa-miR-126-5p	MIMAT0000444	ENSG00000231889	ENST00000525151	TRAF3IP2-AS1-009	TRAF3IP2-AS1	0	0	1	0	1
hsa-miR-126-5p	MIMAT0000444	ENSG00000231889	ENST00000456352	TRAF3IP2-AS1-008	TRAF3IP2-AS1	0	0	1	0	1
hsa-miR-126-5p	MIMAT0000444	ENSG00000231889	ENST00000449449	TRAF3IP2-AS1-001	TRAF3IP2-AS1	0	0	1	0	1
hsa-miR-126-5p	MIMAT0000444	ENSG00000231889	ENST00000440395	TRAF3IP2-AS1-003	TRAF3IP2-AS1	0	0	1	0	1
hsa-miR-126-5p	MIMAT0000444	ENSG00000231889	ENST00000420651	TRAF3IP2-AS1-010	TRAF3IP2-AS1	0	0	1	0	1
hsa-miR-126-5p	MIMAT0000444	ENSG00000232677	ENST00000449434	LINC00665-004	LINC00665	0	0	1	0	1
hsa-miR-126-5p	MIMAT0000444	ENSG00000232677	ENST00000438368	LINC00665-005	LINC00665	0	0	1	0	1
hsa-miR-126-5p	MIMAT0000444	ENSG00000232677	ENST00000427868	LINC00665-008	LINC00665	0	0	1	0	1
hsa-miR-126-5p	MIMAT0000444	ENSG00000232677	ENST00000412740	LINC00665-001	LINC00665	0	0	1	0	1
hsa-miR-126-5p	MIMAT0000444	ENSG00000232677	ENST00000585356	LINC00665-002	LINC00665	0	0	1	0	1
hsa-miR-126-5p	MIMAT0000444	ENSG00000230487	ENST00000524978	PSMG3-AS1-007	PSMG3-AS1	0	0	1	0	1
hsa-miR-126-5p	MIMAT0000444	ENSG00000230487	ENST00000532358	PSMG3-AS1-005	PSMG3-AS1	0	0	1	0	1
hsa-miR-126-5p	MIMAT0000444	ENSG00000232931	ENST00000412393	LINC00342-001	LINC00342	0	1	0	0	1
hsa-miR-126-5p	MIMAT0000444	ENSG00000230487	ENST00000533935	PSMG3-AS1-004	PSMG3-AS1	0	0	1	0	1
hsa-miR-126-5p	MIMAT0000444	ENSG00000230487	ENST00000612019	PSMG3-AS1-011	PSMG3-AS1	0	0	1	0	1
hsa-miR-126-5p	MIMAT0000444	ENSG00000229124	ENST00000605833	VIM-AS1-002	VIM-AS1	0	0	1	0	1
hsa-miR-126-5p	MIMAT0000444	ENSG00000228956	ENST00000425799	SATB1-AS1-022	SATB1-AS1	0	1	0	0	1
hsa-miR-126-5p	MIMAT0000444	ENSG00000228784	ENST00000456119	LINC00954-004	LINC00954	0	0	1	0	1
hsa-miR-126-5p	MIMAT0000444	ENSG00000228956	ENST00000598390	SATB1-AS1-014	SATB1-AS1	0	1	0	0	1
hsa-miR-126-5p	MIMAT0000444	ENSG00000228956	ENST00000595250	SATB1-AS1-010	SATB1-AS1	0	0	1	0	1
hsa-miR-126-5p	MIMAT0000444	ENSG00000228956	ENST00000595388	SATB1-AS1-020	SATB1-AS1	0	1	0	0	1
hsa-miR-126-5p	MIMAT0000444	ENSG00000228956	ENST00000595865	SATB1-AS1-009	SATB1-AS1	0	0	1	0	1
hsa-miR-126-5p	MIMAT0000444	ENSG00000228956	ENST00000596139	SATB1-AS1-016	SATB1-AS1	0	0	1	0	1
hsa-miR-126-5p	MIMAT0000444	ENSG00000228956	ENST00000596152	SATB1-AS1-019	SATB1-AS1	0	0	1	0	1
hsa-miR-126-5p	MIMAT0000444	ENSG00000228956	ENST00000599762	SATB1-AS1-015	SATB1-AS1	0	0	1	0	1
hsa-miR-126-5p	MIMAT0000444	ENSG00000228956	ENST00000600177	SATB1-AS1-017	SATB1-AS1	0	0	1	0	1
hsa-miR-126-5p	MIMAT0000444	ENSG00000228956	ENST00000629477	SATB1-AS1-062	SATB1-AS1	0	0	1	0	1
hsa-miR-126-5p	MIMAT0000444	ENSG00000228956	ENST00000629516	SATB1-AS1-034	SATB1-AS1	0	0	1	0	1
hsa-miR-126-5p	MIMAT0000444	ENSG00000228956	ENST00000628778	SATB1-AS1-028	SATB1-AS1	0	0	1	0	1
hsa-miR-126-5p	MIMAT0000444	ENSG00000228956	ENST00000628891	SATB1-AS1-042	SATB1-AS1	0	1	0	0	1
hsa-miR-126-5p	MIMAT0000444	ENSG00000228956	ENST00000629984	SATB1-AS1-045	SATB1-AS1	0	0	1	0	1
hsa-miR-126-5p	MIMAT0000444	ENSG00000228956	ENST00000630073	SATB1-AS1-056	SATB1-AS1	0	0	1	0	1
hsa-miR-126-5p	MIMAT0000444	ENSG00000228956	ENST00000627157	SATB1-AS1-044	SATB1-AS1	0	0	1	0	1
hsa-miR-126-5p	MIMAT0000444	ENSG00000228956	ENST00000626606	SATB1-AS1-052	SATB1-AS1	0	0	1	0	1
hsa-miR-126-5p	MIMAT0000444	ENSG00000228956	ENST00000625591	SATB1-AS1-032	SATB1-AS1	0	0	1	0	1
hsa-miR-126-5p	MIMAT0000444	ENSG00000228956	ENST00000627379	SATB1-AS1-063	SATB1-AS1	0	0	1	0	1
hsa-miR-126-5p	MIMAT0000444	ENSG00000226688	ENST00000427300	ENTPD1-AS1-008	ENTPD1-AS1	0	0	1	0	1
hsa-miR-126-5p	MIMAT0000444	ENSG00000226688	ENST00000449197	ENTPD1-AS1-010	ENTPD1-AS1	0	0	1	0	1
hsa-miR-126-5p	MIMAT0000444	ENSG00000228065	ENST00000629716	LINC01515-020	LINC01515	0	0	1	0	1
hsa-miR-126-5p	MIMAT0000444	ENSG00000228065	ENST00000626907	LINC01515-019	LINC01515	0	0	1	0	1
hsa-miR-126-5p	MIMAT0000444	ENSG00000257621	ENST00000553657	PSMA3-AS1-016	PSMA3-AS1	0	0	1	0	1
hsa-miR-126-5p	MIMAT0000444	ENSG00000257167	ENST00000546421	TMPO-AS1-002	TMPO-AS1	0	0	1	0	1
hsa-miR-126-5p	MIMAT0000444	ENSG00000257621	ENST00000555037	PSMA3-AS1-006	PSMA3-AS1	0	0	1	0	1
hsa-miR-126-5p	MIMAT0000444	ENSG00000257621	ENST00000555162	PSMA3-AS1-011	PSMA3-AS1	0	0	1	0	1
hsa-miR-126-5p	MIMAT0000444	ENSG00000260172	ENST00000564843	LINC01413-001	LINC01413	0	0	1	0	1
hsa-miR-130a-5p	MIMAT0004593	ENSG00000179818	ENST00000628147	PCBP1-AS1-127	PCBP1-AS1	1	1	1	1	4
hsa-miR-130a-5p	MIMAT0004593	ENSG00000179818	ENST00000628263	PCBP1-AS1-121	PCBP1-AS1	1	1	1	1	4
hsa-miR-130a-5p	MIMAT0004593	ENSG00000179818	ENST00000628305	PCBP1-AS1-115	PCBP1-AS1	1	1	1	1	4
hsa-miR-130a-5p	MIMAT0004593	ENSG00000179818	ENST00000628308	PCBP1-AS1-144	PCBP1-AS1	1	1	1	1	4
hsa-miR-130a-5p	MIMAT0004593	ENSG00000179818	ENST00000627918	PCBP1-AS1-035	PCBP1-AS1	1	1	1	1	4
hsa-miR-130a-5p	MIMAT0004593	ENSG00000179818	ENST00000627487	PCBP1-AS1-093	PCBP1-AS1	1	1	1	1	4
hsa-miR-130a-5p	MIMAT0004593	ENSG00000179818	ENST00000628322	PCBP1-AS1-071	PCBP1-AS1	1	1	1	1	4
hsa-miR-130a-5p	MIMAT0004593	ENSG00000179818	ENST00000628374	PCBP1-AS1-084	PCBP1-AS1	1	1	1	1	4
hsa-miR-130a-5p	MIMAT0004593	ENSG00000179818	ENST00000628551	PCBP1-AS1-076	PCBP1-AS1	1	1	1	1	4
hsa-miR-130a-5p	MIMAT0004593	ENSG00000179818	ENST00000629184	PCBP1-AS1-086	PCBP1-AS1	1	1	1	1	4
hsa-miR-130a-5p	MIMAT0004593	ENSG00000179818	ENST00000629178	PCBP1-AS1-138	PCBP1-AS1	1	1	1	1	4
hsa-miR-130a-5p	MIMAT0004593	ENSG00000179818	ENST00000629084	PCBP1-AS1-094	PCBP1-AS1	1	1	1	1	4
hsa-miR-130a-5p	MIMAT0004593	ENSG00000179818	ENST00000628883	PCBP1-AS1-153	PCBP1-AS1	1	1	1	1	4
hsa-miR-130a-5p	MIMAT0004593	ENSG00000179818	ENST00000628837	PCBP1-AS1-108	PCBP1-AS1	1	1	1	1	4
hsa-miR-130a-5p	MIMAT0004593	ENSG00000179818	ENST00000628667	PCBP1-AS1-078	PCBP1-AS1	1	1	1	1	4
hsa-miR-130a-5p	MIMAT0004593	ENSG00000179818	ENST00000628659	PCBP1-AS1-161	PCBP1-AS1	1	1	1	1	4
hsa-miR-130a-5p	MIMAT0004593	ENSG00000179818	ENST00000629188	PCBP1-AS1-070	PCBP1-AS1	1	1	1	1	4
hsa-miR-130a-5p	MIMAT0004593	ENSG00000179818	ENST00000627398	PCBP1-AS1-120	PCBP1-AS1	1	1	1	1	4
hsa-miR-130a-5p	MIMAT0004593	ENSG00000179818	ENST00000627327	PCBP1-AS1-147	PCBP1-AS1	1	1	1	1	4
hsa-miR-130a-5p	MIMAT0004593	ENSG00000179818	ENST00000626558	PCBP1-AS1-100	PCBP1-AS1	1	1	1	1	4
hsa-miR-130a-5p	MIMAT0004593	ENSG00000179818	ENST00000626515	PCBP1-AS1-102	PCBP1-AS1	1	1	1	1	4
hsa-miR-130a-5p	MIMAT0004593	ENSG00000179818	ENST00000626509	PCBP1-AS1-165	PCBP1-AS1	1	1	1	1	4
hsa-miR-130a-5p	MIMAT0004593	ENSG00000179818	ENST00000626495	PCBP1-AS1-082	PCBP1-AS1	1	1	1	1	4
hsa-miR-130a-5p	MIMAT0004593	ENSG00000179818	ENST00000626440	PCBP1-AS1-132	PCBP1-AS1	1	1	1	1	4
hsa-miR-130a-5p	MIMAT0004593	ENSG00000179818	ENST00000626370	PCBP1-AS1-087	PCBP1-AS1	1	1	1	1	4
hsa-miR-130a-5p	MIMAT0004593	ENSG00000179818	ENST00000626162	PCBP1-AS1-111	PCBP1-AS1	1	1	1	1	4
hsa-miR-130a-5p	MIMAT0004593	ENSG00000179818	ENST00000625955	PCBP1-AS1-152	PCBP1-AS1	1	1	1	1	4
hsa-miR-130a-5p	MIMAT0004593	ENSG00000179818	ENST00000626574	PCBP1-AS1-124	PCBP1-AS1	1	1	1	1	4
hsa-miR-130a-5p	MIMAT0004593	ENSG00000179818	ENST00000626609	PCBP1-AS1-073	PCBP1-AS1	1	1	1	1	4
hsa-miR-130a-5p	MIMAT0004593	ENSG00000179818	ENST00000626632	PCBP1-AS1-139	PCBP1-AS1	1	1	1	1	4
hsa-miR-130a-5p	MIMAT0004593	ENSG00000179818	ENST00000627325	PCBP1-AS1-116	PCBP1-AS1	1	1	1	1	4
hsa-miR-130a-5p	MIMAT0004593	ENSG00000179818	ENST00000627189	PCBP1-AS1-143	PCBP1-AS1	1	1	1	1	4
hsa-miR-130a-5p	MIMAT0004593	ENSG00000179818	ENST00000627155	PCBP1-AS1-168	PCBP1-AS1	1	1	1	1	4
hsa-miR-130a-5p	MIMAT0004593	ENSG00000179818	ENST00000627074	PCBP1-AS1-074	PCBP1-AS1	1	1	1	1	4
hsa-miR-130a-5p	MIMAT0004593	ENSG00000179818	ENST00000627050	PCBP1-AS1-154	PCBP1-AS1	1	1	1	1	4
hsa-miR-130a-5p	MIMAT0004593	ENSG00000179818	ENST00000626898	PCBP1-AS1-128	PCBP1-AS1	1	1	1	1	4
hsa-miR-130a-5p	MIMAT0004593	ENSG00000179818	ENST00000626842	PCBP1-AS1-088	PCBP1-AS1	1	1	1	1	4
hsa-miR-130a-5p	MIMAT0004593	ENSG00000179818	ENST00000625864	PCBP1-AS1-117	PCBP1-AS1	1	1	1	1	4
hsa-miR-130a-5p	MIMAT0004593	ENSG00000206573	ENST00000523354	THUMPD3-AS1-010	THUMPD3-AS1	1	1	1	1	4
hsa-miR-130a-5p	MIMAT0004593	ENSG00000179818	ENST00000631110	PCBP1-AS1-081	PCBP1-AS1	1	1	1	1	4
hsa-miR-130a-5p	MIMAT0004593	ENSG00000179818	ENST00000631107	PCBP1-AS1-077	PCBP1-AS1	1	1	1	1	4
hsa-miR-130a-5p	MIMAT0004593	ENSG00000206573	ENST00000524210	THUMPD3-AS1-020	THUMPD3-AS1	1	1	1	1	4
hsa-miR-130a-5p	MIMAT0004593	ENSG00000179818	ENST00000630985	PCBP1-AS1-085	PCBP1-AS1	1	1	1	1	4
hsa-miR-130a-5p	MIMAT0004593	ENSG00000179818	ENST00000630975	PCBP1-AS1-155	PCBP1-AS1	1	1	1	1	4
hsa-miR-130a-5p	MIMAT0004593	ENSG00000179818	ENST00000630759	PCBP1-AS1-105	PCBP1-AS1	1	1	1	1	4
hsa-miR-130a-5p	MIMAT0004593	ENSG00000179818	ENST00000629605	PCBP1-AS1-089	PCBP1-AS1	1	1	1	1	4
hsa-miR-130a-5p	MIMAT0004593	ENSG00000179818	ENST00000629603	PCBP1-AS1-119	PCBP1-AS1	1	1	1	1	4
hsa-miR-130a-5p	MIMAT0004593	ENSG00000179818	ENST00000629533	PCBP1-AS1-083	PCBP1-AS1	1	1	1	1	4
hsa-miR-130a-5p	MIMAT0004593	ENSG00000179818	ENST00000629506	PCBP1-AS1-080	PCBP1-AS1	1	1	1	1	4
hsa-miR-130a-5p	MIMAT0004593	ENSG00000179818	ENST00000629485	PCBP1-AS1-123	PCBP1-AS1	1	1	1	1	4
hsa-miR-130a-5p	MIMAT0004593	ENSG00000179818	ENST00000629415	PCBP1-AS1-156	PCBP1-AS1	1	1	1	1	4
hsa-miR-130a-5p	MIMAT0004593	ENSG00000179818	ENST00000629407	PCBP1-AS1-160	PCBP1-AS1	1	1	1	1	4
hsa-miR-130a-5p	MIMAT0004593	ENSG00000179818	ENST00000629374	PCBP1-AS1-170	PCBP1-AS1	1	1	1	1	4
hsa-miR-130a-5p	MIMAT0004593	ENSG00000179818	ENST00000629339	PCBP1-AS1-023	PCBP1-AS1	1	1	1	1	4
hsa-miR-130a-5p	MIMAT0004593	ENSG00000179818	ENST00000629825	PCBP1-AS1-096	PCBP1-AS1	1	1	1	1	4
hsa-miR-130a-5p	MIMAT0004593	ENSG00000179818	ENST00000629836	PCBP1-AS1-104	PCBP1-AS1	1	1	1	1	4
hsa-miR-130a-5p	MIMAT0004593	ENSG00000179818	ENST00000629943	PCBP1-AS1-092	PCBP1-AS1	1	1	1	1	4
hsa-miR-130a-5p	MIMAT0004593	ENSG00000179818	ENST00000630746	PCBP1-AS1-142	PCBP1-AS1	1	1	1	1	4
hsa-miR-130a-5p	MIMAT0004593	ENSG00000179818	ENST00000630685	PCBP1-AS1-146	PCBP1-AS1	1	1	1	1	4
hsa-miR-130a-5p	MIMAT0004593	ENSG00000179818	ENST00000630522	PCBP1-AS1-063	PCBP1-AS1	1	1	1	1	4
hsa-miR-130a-5p	MIMAT0004593	ENSG00000179818	ENST00000630520	PCBP1-AS1-122	PCBP1-AS1	1	1	1	1	4
hsa-miR-130a-5p	MIMAT0004593	ENSG00000179818	ENST00000630377	PCBP1-AS1-103	PCBP1-AS1	1	1	1	1	4
hsa-miR-130a-5p	MIMAT0004593	ENSG00000179818	ENST00000630283	PCBP1-AS1-090	PCBP1-AS1	1	1	1	1	4
hsa-miR-130a-5p	MIMAT0004593	ENSG00000179818	ENST00000630280	PCBP1-AS1-135	PCBP1-AS1	1	1	1	1	4
hsa-miR-130a-5p	MIMAT0004593	ENSG00000179818	ENST00000630214	PCBP1-AS1-149	PCBP1-AS1	1	1	1	1	4
hsa-miR-130a-5p	MIMAT0004593	ENSG00000179818	ENST00000629212	PCBP1-AS1-140	PCBP1-AS1	1	1	1	1	4
hsa-miR-130a-5p	MIMAT0004593	ENSG00000179818	ENST00000432604	PCBP1-AS1-027	PCBP1-AS1	1	1	1	1	4
hsa-miR-130a-5p	MIMAT0004593	ENSG00000179818	ENST00000416506	PCBP1-AS1-037	PCBP1-AS1	1	1	1	1	4
hsa-miR-130a-5p	MIMAT0004593	ENSG00000179818	ENST00000416395	PCBP1-AS1-003	PCBP1-AS1	1	1	1	1	4
hsa-miR-130a-5p	MIMAT0004593	ENSG00000179818	ENST00000416068	PCBP1-AS1-018	PCBP1-AS1	1	1	1	1	4
hsa-miR-130a-5p	MIMAT0004593	ENSG00000179818	ENST00000415742	PCBP1-AS1-025	PCBP1-AS1	1	1	1	1	4
hsa-miR-130a-5p	MIMAT0004593	ENSG00000179818	ENST00000415222	PCBP1-AS1-038	PCBP1-AS1	1	1	1	1	4
hsa-miR-130a-5p	MIMAT0004593	ENSG00000179818	ENST00000413791	PCBP1-AS1-006	PCBP1-AS1	1	1	1	1	4
hsa-miR-130a-5p	MIMAT0004593	ENSG00000179818	ENST00000413436	PCBP1-AS1-005	PCBP1-AS1	1	1	1	1	4
hsa-miR-130a-5p	MIMAT0004593	ENSG00000179818	ENST00000413069	PCBP1-AS1-028	PCBP1-AS1	1	1	1	1	4
hsa-miR-130a-5p	MIMAT0004593	ENSG00000179818	ENST00000411429	PCBP1-AS1-017	PCBP1-AS1	1	1	1	1	4
hsa-miR-130a-5p	MIMAT0004593	ENSG00000179818	ENST00000418308	PCBP1-AS1-157	PCBP1-AS1	1	1	1	1	4
hsa-miR-130a-5p	MIMAT0004593	ENSG00000179818	ENST00000418564	PCBP1-AS1-021	PCBP1-AS1	1	1	1	1	4
hsa-miR-130a-5p	MIMAT0004593	ENSG00000179818	ENST00000419542	PCBP1-AS1-004	PCBP1-AS1	1	1	1	1	4
hsa-miR-130a-5p	MIMAT0004593	ENSG00000179818	ENST00000429599	PCBP1-AS1-012	PCBP1-AS1	1	1	1	1	4
hsa-miR-130a-5p	MIMAT0004593	ENSG00000179818	ENST00000425601	PCBP1-AS1-019	PCBP1-AS1	1	1	1	1	4
hsa-miR-130a-5p	MIMAT0004593	ENSG00000179818	ENST00000425333	PCBP1-AS1-039	PCBP1-AS1	1	1	1	1	4
hsa-miR-130a-5p	MIMAT0004593	ENSG00000179818	ENST00000423402	PCBP1-AS1-007	PCBP1-AS1	1	1	1	1	4
hsa-miR-130a-5p	MIMAT0004593	ENSG00000179818	ENST00000422515	PCBP1-AS1-030	PCBP1-AS1	1	1	1	1	4
hsa-miR-130a-5p	MIMAT0004593	ENSG00000179818	ENST00000421843	PCBP1-AS1-011	PCBP1-AS1	1	1	1	1	4
hsa-miR-130a-5p	MIMAT0004593	ENSG00000179818	ENST00000421255	PCBP1-AS1-032	PCBP1-AS1	1	1	1	1	4
hsa-miR-130a-5p	MIMAT0004593	ENSG00000179818	ENST00000420309	PCBP1-AS1-015	PCBP1-AS1	1	1	1	1	4
hsa-miR-130a-5p	MIMAT0004593	ENSG00000179818	ENST00000419963	PCBP1-AS1-022	PCBP1-AS1	1	1	1	1	4
hsa-miR-130a-5p	MIMAT0004593	ENSG00000179818	ENST00000366234	PCBP1-AS1-024	PCBP1-AS1	1	1	1	1	4
hsa-miR-130a-5p	MIMAT0004593	ENSG00000179818	ENST00000625788	PCBP1-AS1-112	PCBP1-AS1	1	1	1	1	4
hsa-miR-130a-5p	MIMAT0004593	ENSG00000179818	ENST00000609543	PCBP1-AS1-060	PCBP1-AS1	1	1	1	1	4
hsa-miR-130a-5p	MIMAT0004593	ENSG00000179818	ENST00000604346	PCBP1-AS1-059	PCBP1-AS1	1	1	1	1	4
hsa-miR-130a-5p	MIMAT0004593	ENSG00000179818	ENST00000603347	PCBP1-AS1-058	PCBP1-AS1	1	1	1	1	4
hsa-miR-130a-5p	MIMAT0004593	ENSG00000179818	ENST00000602091	PCBP1-AS1-042	PCBP1-AS1	1	1	1	1	4
hsa-miR-130a-5p	MIMAT0004593	ENSG00000179818	ENST00000601494	PCBP1-AS1-046	PCBP1-AS1	1	1	1	1	4
hsa-miR-130a-5p	MIMAT0004593	ENSG00000179818	ENST00000601431	PCBP1-AS1-044	PCBP1-AS1	1	1	1	1	4
hsa-miR-130a-5p	MIMAT0004593	ENSG00000179818	ENST00000601396	PCBP1-AS1-049	PCBP1-AS1	1	1	1	1	4
hsa-miR-130a-5p	MIMAT0004593	ENSG00000179818	ENST00000601395	PCBP1-AS1-041	PCBP1-AS1	1	1	1	1	4
hsa-miR-130a-5p	MIMAT0004593	ENSG00000179818	ENST00000600002	PCBP1-AS1-045	PCBP1-AS1	1	1	1	1	4
hsa-miR-130a-5p	MIMAT0004593	ENSG00000179818	ENST00000612202	PCBP1-AS1-064	PCBP1-AS1	1	1	1	1	4
hsa-miR-130a-5p	MIMAT0004593	ENSG00000179818	ENST00000614826	PCBP1-AS1-065	PCBP1-AS1	1	1	1	1	4
hsa-miR-130a-5p	MIMAT0004593	ENSG00000179818	ENST00000625215	PCBP1-AS1-095	PCBP1-AS1	1	1	1	1	4
hsa-miR-130a-5p	MIMAT0004593	ENSG00000179818	ENST00000625783	PCBP1-AS1-091	PCBP1-AS1	1	1	1	1	4
hsa-miR-130a-5p	MIMAT0004593	ENSG00000179818	ENST00000625625	PCBP1-AS1-118	PCBP1-AS1	1	1	1	1	4
hsa-miR-130a-5p	MIMAT0004593	ENSG00000179818	ENST00000625518	PCBP1-AS1-141	PCBP1-AS1	1	1	1	1	4
hsa-miR-130a-5p	MIMAT0004593	ENSG00000179818	ENST00000625490	PCBP1-AS1-097	PCBP1-AS1	1	1	1	1	4
hsa-miR-130a-5p	MIMAT0004593	ENSG00000179818	ENST00000625447	PCBP1-AS1-150	PCBP1-AS1	1	1	1	1	4
hsa-miR-130a-5p	MIMAT0004593	ENSG00000179818	ENST00000625227	PCBP1-AS1-106	PCBP1-AS1	1	1	1	1	4
hsa-miR-130a-5p	MIMAT0004593	ENSG00000179818	ENST00000599427	PCBP1-AS1-047	PCBP1-AS1	1	1	1	1	4
hsa-miR-130a-5p	MIMAT0004593	ENSG00000179818	ENST00000597318	PCBP1-AS1-043	PCBP1-AS1	1	1	1	1	4
hsa-miR-130a-5p	MIMAT0004593	ENSG00000179818	ENST00000449178	PCBP1-AS1-020	PCBP1-AS1	1	1	1	1	4
hsa-miR-130a-5p	MIMAT0004593	ENSG00000179818	ENST00000444410	PCBP1-AS1-113	PCBP1-AS1	1	1	1	1	4
hsa-miR-130a-5p	MIMAT0004593	ENSG00000179818	ENST00000444320	PCBP1-AS1-166	PCBP1-AS1	1	1	1	1	4
hsa-miR-130a-5p	MIMAT0004593	ENSG00000214106	ENST00000411526	PAXIP1-AS2-004	PAXIP1-AS2	1	1	1	1	4
hsa-miR-130a-5p	MIMAT0004593	ENSG00000179818	ENST00000442040	PCBP1-AS1-014	PCBP1-AS1	1	1	1	1	4
hsa-miR-130a-5p	MIMAT0004593	ENSG00000214106	ENST00000449486	PAXIP1-AS2-003	PAXIP1-AS2	1	1	1	1	4
hsa-miR-130a-5p	MIMAT0004593	ENSG00000179818	ENST00000439670	PCBP1-AS1-002	PCBP1-AS1	1	1	1	1	4
hsa-miR-130a-5p	MIMAT0004593	ENSG00000179818	ENST00000437456	PCBP1-AS1-036	PCBP1-AS1	1	1	1	1	4
hsa-miR-130a-5p	MIMAT0004593	ENSG00000179818	ENST00000435880	PCBP1-AS1-001	PCBP1-AS1	1	1	1	1	4
hsa-miR-130a-5p	MIMAT0004593	ENSG00000179818	ENST00000452431	PCBP1-AS1-029	PCBP1-AS1	1	1	1	1	4
hsa-miR-130a-5p	MIMAT0004593	ENSG00000179818	ENST00000456161	PCBP1-AS1-013	PCBP1-AS1	1	1	1	1	4
hsa-miR-130a-5p	MIMAT0004593	ENSG00000179818	ENST00000457076	PCBP1-AS1-009	PCBP1-AS1	1	1	1	1	4
hsa-miR-130a-5p	MIMAT0004593	ENSG00000179818	ENST00000596573	PCBP1-AS1-053	PCBP1-AS1	1	1	1	1	4
hsa-miR-130a-5p	MIMAT0004593	ENSG00000214106	ENST00000397551	PAXIP1-AS2-001	PAXIP1-AS2	1	1	1	1	4
hsa-miR-130a-5p	MIMAT0004593	ENSG00000179818	ENST00000596028	PCBP1-AS1-054	PCBP1-AS1	1	1	1	1	4
hsa-miR-130a-5p	MIMAT0004593	ENSG00000179818	ENST00000595459	PCBP1-AS1-051	PCBP1-AS1	1	1	1	1	4
hsa-miR-130a-5p	MIMAT0004593	ENSG00000179818	ENST00000594548	PCBP1-AS1-057	PCBP1-AS1	1	1	1	1	4
hsa-miR-130a-5p	MIMAT0004593	ENSG00000179818	ENST00000594376	PCBP1-AS1-048	PCBP1-AS1	1	1	1	1	4
hsa-miR-130a-5p	MIMAT0004593	ENSG00000179818	ENST00000458698	PCBP1-AS1-026	PCBP1-AS1	1	1	1	1	4
hsa-miR-130a-5p	MIMAT0004593	ENSG00000179818	ENST00000458686	PCBP1-AS1-010	PCBP1-AS1	1	1	1	1	4
hsa-miR-130a-5p	MIMAT0004593	ENSG00000179818	ENST00000457770	PCBP1-AS1-016	PCBP1-AS1	1	1	1	1	4
hsa-miR-130a-5p	MIMAT0004593	ENSG00000179818	ENST00000434781	PCBP1-AS1-008	PCBP1-AS1	1	1	1	1	4
hsa-miR-130a-5p	MIMAT0004593	ENSG00000203875	ENST00000623901	SNHG5-020	SNHG5	1	1	1	1	4
hsa-miR-130a-5p	MIMAT0004593	ENSG00000203875	ENST00000623910	SNHG5-013	SNHG5	1	1	1	1	4
hsa-miR-130a-5p	MIMAT0004593	ENSG00000203875	ENST00000624295	SNHG5-015	SNHG5	1	1	1	1	4
hsa-miR-130a-5p	MIMAT0004593	ENSG00000189275	ENST00000341866	LINC01164-001	LINC01164	1	1	1	1	4
hsa-miR-130a-5p	MIMAT0004593	ENSG00000203875	ENST00000420199	SNHG5-010	SNHG5	1	1	1	1	4
hsa-miR-130a-5p	MIMAT0004593	ENSG00000203875	ENST00000425170	SNHG5-008	SNHG5	1	1	1	1	4
hsa-miR-130a-5p	MIMAT0004593	ENSG00000203875	ENST00000427501	SNHG5-005	SNHG5	1	1	1	1	4
hsa-miR-130a-5p	MIMAT0004593	ENSG00000203875	ENST00000431043	SNHG5-009	SNHG5	1	1	1	1	4
hsa-miR-130a-5p	MIMAT0004593	ENSG00000203875	ENST00000433843	SNHG5-007	SNHG5	1	1	1	1	4
hsa-miR-130a-5p	MIMAT0004593	ENSG00000203875	ENST00000623001	SNHG5-014	SNHG5	1	1	1	1	4
hsa-miR-130a-5p	MIMAT0004593	ENSG00000203875	ENST00000414002	SNHG5-002	SNHG5	1	1	1	1	4
hsa-miR-130a-5p	MIMAT0004593	ENSG00000203875	ENST00000369605	SNHG5-001	SNHG5	1	1	1	1	4
hsa-miR-130a-5p	MIMAT0004593	ENSG00000206573	ENST00000468186	THUMPD3-AS1-008	THUMPD3-AS1	1	1	1	1	4
hsa-miR-130a-5p	MIMAT0004593	ENSG00000206573	ENST00000519043	THUMPD3-AS1-015	THUMPD3-AS1	1	1	1	1	4
hsa-miR-130a-5p	MIMAT0004593	ENSG00000206573	ENST00000520447	THUMPD3-AS1-017	THUMPD3-AS1	1	1	1	1	4
hsa-miR-130a-5p	MIMAT0004593	ENSG00000206573	ENST00000520629	THUMPD3-AS1-021	THUMPD3-AS1	1	1	1	1	4
hsa-miR-130a-5p	MIMAT0004593	ENSG00000206573	ENST00000521609	THUMPD3-AS1-011	THUMPD3-AS1	1	1	1	1	4
hsa-miR-130a-5p	MIMAT0004593	ENSG00000206573	ENST00000522525	THUMPD3-AS1-005	THUMPD3-AS1	1	1	1	1	4
hsa-miR-130a-5p	MIMAT0004593	ENSG00000187621	ENST00000497248	TCL6-008	TCL6	1	1	1	1	4
hsa-miR-130a-5p	MIMAT0004593	ENSG00000187621	ENST00000486671	TCL6-012	TCL6	1	1	1	1	4
hsa-miR-130a-5p	MIMAT0004593	ENSG00000187621	ENST00000484207	TCL6-005	TCL6	1	1	1	1	4
hsa-miR-130a-5p	MIMAT0004593	ENSG00000187621	ENST00000483087	TCL6-004	TCL6	1	1	1	1	4
hsa-miR-130a-5p	MIMAT0004593	ENSG00000187621	ENST00000460130	TCL6-002	TCL6	1	1	1	1	4
hsa-miR-130a-5p	MIMAT0004593	ENSG00000187621	ENST00000459662	TCL6-003	TCL6	1	1	1	1	4
hsa-miR-130a-5p	MIMAT0004593	ENSG00000187621	ENST00000357168	TCL6-001	TCL6	1	1	1	1	4
hsa-miR-130a-5p	MIMAT0004593	ENSG00000187621	ENST00000352367	TCL6-006	TCL6	1	1	1	1	4
hsa-miR-130a-5p	MIMAT0004593	ENSG00000179818	ENST00000599673	PCBP1-AS1-052	PCBP1-AS1	1	1	1	1	4
hsa-miR-130a-5p	MIMAT0004593	ENSG00000170919	ENST00000330825	TPT1-AS1-010	TPT1-AS1	1	1	1	1	4
hsa-miR-130a-5p	MIMAT0004593	ENSG00000152931	ENST00000504876	PART1-003	PART1	1	1	1	1	4
hsa-miR-130a-5p	MIMAT0004593	ENSG00000223704	ENST00000434868	LINC01422-001	LINC01422	1	1	1	1	4
hsa-miR-130a-5p	MIMAT0004593	ENSG00000216863	ENST00000607278	LY86-AS1-004	LY86-AS1	1	1	1	1	4
hsa-miR-130a-5p	MIMAT0004593	ENSG00000216863	ENST00000435641	LY86-AS1-001	LY86-AS1	1	1	1	1	4
hsa-miR-130a-5p	MIMAT0004593	ENSG00000163597	ENST00000586846	SNHG16-006	SNHG16	1	1	1	1	4
hsa-miR-130a-5p	MIMAT0004593	ENSG00000166770	ENST00000585445	ZNF667-AS1-001	ZNF667-AS1	1	1	1	1	4
hsa-miR-130a-5p	MIMAT0004593	ENSG00000166770	ENST00000586091	ZNF667-AS1-004	ZNF667-AS1	1	1	1	1	4
hsa-miR-130a-5p	MIMAT0004593	ENSG00000177410	ENST00000618800	ZFAS1-009	ZFAS1	1	1	1	1	4
hsa-miR-130a-5p	MIMAT0004593	ENSG00000166770	ENST00000588158	ZNF667-AS1-007	ZNF667-AS1	1	1	1	1	4
hsa-miR-130a-5p	MIMAT0004593	ENSG00000163597	ENST00000587743	SNHG16-004	SNHG16	1	1	1	1	4
hsa-miR-130a-5p	MIMAT0004593	ENSG00000163597	ENST00000590435	SNHG16-003	SNHG16	1	1	1	1	4
hsa-miR-130a-5p	MIMAT0004593	ENSG00000163597	ENST00000591956	SNHG16-005	SNHG16	1	1	1	1	4
hsa-miR-130a-5p	MIMAT0004593	ENSG00000163597	ENST00000448136	SNHG16-001	SNHG16	1	1	1	1	4
hsa-miR-130a-5p	MIMAT0004593	ENSG00000163597	ENST00000586942	SNHG16-007	SNHG16	1	1	1	1	4
hsa-miR-130a-5p	MIMAT0004593	ENSG00000166770	ENST00000591797	ZNF667-AS1-005	ZNF667-AS1	1	1	1	1	4
hsa-miR-130a-5p	MIMAT0004593	ENSG00000166770	ENST00000588685	ZNF667-AS1-006	ZNF667-AS1	1	1	1	1	4
hsa-miR-130a-5p	MIMAT0004593	ENSG00000249348	ENST00000504032	UGDH-AS1-001	UGDH-AS1	1	1	1	1	4
hsa-miR-130a-5p	MIMAT0004593	ENSG00000246898	ENST00000499966	LINC00920-001	LINC00920	1	1	1	1	4
hsa-miR-130a-5p	MIMAT0004593	ENSG00000246223	ENST00000512901	LINC01550-003	LINC01550	1	1	1	1	4
hsa-miR-130a-5p	MIMAT0004593	ENSG00000245532	ENST00000501122	NEAT1-001	NEAT1	1	1	1	1	4
hsa-miR-130a-5p	MIMAT0004593	ENSG00000246223	ENST00000499006	LINC01550-001	LINC01550	1	1	1	1	4
hsa-miR-130a-5p	MIMAT0004593	ENSG00000246223	ENST00000502187	LINC01550-002	LINC01550	1	1	1	1	4
hsa-miR-130a-5p	MIMAT0004593	ENSG00000244879	ENST00000499624	GABPB1-AS1-001	GABPB1-AS1	1	1	1	1	4
hsa-miR-130a-5p	MIMAT0004593	ENSG00000228065	ENST00000601926	LINC01515-009	LINC01515	1	1	1	1	4
hsa-miR-130a-5p	MIMAT0004593	ENSG00000228065	ENST00000601888	LINC01515-010	LINC01515	1	1	1	1	4
hsa-miR-130a-5p	MIMAT0004593	ENSG00000228065	ENST00000601389	LINC01515-006	LINC01515	1	1	1	1	4
hsa-miR-130a-5p	MIMAT0004593	ENSG00000228065	ENST00000600848	LINC01515-014	LINC01515	1	1	1	1	4
hsa-miR-130a-5p	MIMAT0004593	ENSG00000228065	ENST00000594054	LINC01515-005	LINC01515	1	1	1	1	4
hsa-miR-130a-5p	MIMAT0004593	ENSG00000225470	ENST00000414209	JPX-001	JPX	1	1	1	1	4
hsa-miR-130a-5p	MIMAT0004593	ENSG00000226688	ENST00000427846	ENTPD1-AS1-011	ENTPD1-AS1	1	1	1	1	4
hsa-miR-130a-5p	MIMAT0004593	ENSG00000226688	ENST00000444375	ENTPD1-AS1-012	ENTPD1-AS1	1	1	1	1	4
hsa-miR-130a-5p	MIMAT0004593	ENSG00000226688	ENST00000454638	ENTPD1-AS1-002	ENTPD1-AS1	1	1	1	1	4
hsa-miR-130a-5p	MIMAT0004593	ENSG00000224660	ENST00000420195	SH3BP5-AS1-001	SH3BP5-AS1	1	1	1	1	4
hsa-miR-130a-5p	MIMAT0004593	ENSG00000226688	ENST00000458228	ENTPD1-AS1-001	ENTPD1-AS1	1	1	1	1	4
hsa-miR-130a-5p	MIMAT0004593	ENSG00000224914	ENST00000439559	LINC00863-001	LINC00863	1	1	1	1	4
hsa-miR-130a-5p	MIMAT0004593	ENSG00000224032	ENST00000413221	EPB41L4A-AS1-001	EPB41L4A-AS1	1	1	1	1	4
hsa-miR-130a-5p	MIMAT0004593	ENSG00000224032	ENST00000427306	EPB41L4A-AS1-002	EPB41L4A-AS1	1	1	1	1	4
hsa-miR-130a-5p	MIMAT0004593	ENSG00000224032	ENST00000442823	EPB41L4A-AS1-003	EPB41L4A-AS1	1	1	1	1	4
hsa-miR-130a-5p	MIMAT0004593	ENSG00000224032	ENST00000508590	EPB41L4A-AS1-004	EPB41L4A-AS1	1	1	1	1	4
hsa-miR-130a-5p	MIMAT0004593	ENSG00000231889	ENST00000606892	TRAF3IP2-AS1-011	TRAF3IP2-AS1	1	1	1	1	4
hsa-miR-130a-5p	MIMAT0004593	ENSG00000231889	ENST00000532353	TRAF3IP2-AS1-005	TRAF3IP2-AS1	1	1	1	1	4
hsa-miR-130a-5p	MIMAT0004593	ENSG00000231889	ENST00000525151	TRAF3IP2-AS1-009	TRAF3IP2-AS1	1	1	1	1	4
hsa-miR-130a-5p	MIMAT0004593	ENSG00000231889	ENST00000420651	TRAF3IP2-AS1-010	TRAF3IP2-AS1	1	1	1	1	4
hsa-miR-130a-5p	MIMAT0004593	ENSG00000231889	ENST00000438298	TRAF3IP2-AS1-006	TRAF3IP2-AS1	1	1	1	1	4
hsa-miR-130a-5p	MIMAT0004593	ENSG00000231889	ENST00000440001	TRAF3IP2-AS1-004	TRAF3IP2-AS1	1	1	1	1	4
hsa-miR-130a-5p	MIMAT0004593	ENSG00000232677	ENST00000590657	LINC00665-007	LINC00665	1	1	1	1	4
hsa-miR-130a-5p	MIMAT0004593	ENSG00000229124	ENST00000437232	VIM-AS1-001	VIM-AS1	1	1	1	1	4
hsa-miR-130a-5p	MIMAT0004593	ENSG00000232021	ENST00000512637	LEF1-AS1-002	LEF1-AS1	1	1	1	1	4
hsa-miR-130a-5p	MIMAT0004593	ENSG00000232021	ENST00000508266	LEF1-AS1-004	LEF1-AS1	1	1	1	1	4
hsa-miR-130a-5p	MIMAT0004593	ENSG00000232021	ENST00000506314	LEF1-AS1-003	LEF1-AS1	1	1	1	1	4
hsa-miR-130a-5p	MIMAT0004593	ENSG00000228956	ENST00000627407	SATB1-AS1-055	SATB1-AS1	1	1	1	1	4
hsa-miR-130a-5p	MIMAT0004593	ENSG00000228956	ENST00000627546	SATB1-AS1-072	SATB1-AS1	1	1	1	1	4
hsa-miR-130a-5p	MIMAT0004593	ENSG00000228956	ENST00000627829	SATB1-AS1-041	SATB1-AS1	1	1	1	1	4
hsa-miR-130a-5p	MIMAT0004593	ENSG00000228956	ENST00000593741	SATB1-AS1-003	SATB1-AS1	1	1	1	1	4
hsa-miR-130a-5p	MIMAT0004593	ENSG00000228956	ENST00000628055	SATB1-AS1-071	SATB1-AS1	1	1	1	1	4
hsa-miR-130a-5p	MIMAT0004593	ENSG00000228956	ENST00000456253	SATB1-AS1-005	SATB1-AS1	1	1	1	1	4
hsa-miR-130a-5p	MIMAT0004593	ENSG00000228956	ENST00000453361	SATB1-AS1-021	SATB1-AS1	1	1	1	1	4
hsa-miR-130a-5p	MIMAT0004593	ENSG00000228956	ENST00000610002	SATB1-AS1-023	SATB1-AS1	1	1	1	1	4
hsa-miR-130a-5p	MIMAT0004593	ENSG00000228956	ENST00000609327	SATB1-AS1-024	SATB1-AS1	1	1	1	1	4
hsa-miR-130a-5p	MIMAT0004593	ENSG00000228956	ENST00000598149	SATB1-AS1-004	SATB1-AS1	1	1	1	1	4
hsa-miR-130a-5p	MIMAT0004593	ENSG00000228956	ENST00000626869	SATB1-AS1-068	SATB1-AS1	1	1	1	1	4
hsa-miR-130a-5p	MIMAT0004593	ENSG00000228956	ENST00000626921	SATB1-AS1-031	SATB1-AS1	1	1	1	1	4
hsa-miR-130a-5p	MIMAT0004593	ENSG00000228956	ENST00000438418	SATB1-AS1-002	SATB1-AS1	1	1	1	1	4
hsa-miR-130a-5p	MIMAT0004593	ENSG00000228956	ENST00000414198	SATB1-AS1-001	SATB1-AS1	1	1	1	1	4
hsa-miR-130a-5p	MIMAT0004593	ENSG00000228956	ENST00000628778	SATB1-AS1-028	SATB1-AS1	1	1	1	1	4
hsa-miR-130a-5p	MIMAT0004593	ENSG00000228956	ENST00000628963	SATB1-AS1-057	SATB1-AS1	1	1	1	1	4
hsa-miR-130a-5p	MIMAT0004593	ENSG00000228956	ENST00000630749	SATB1-AS1-030	SATB1-AS1	1	1	1	1	4
hsa-miR-130a-5p	MIMAT0004593	ENSG00000228956	ENST00000630766	SATB1-AS1-069	SATB1-AS1	1	1	1	1	4
hsa-miR-130a-5p	MIMAT0004593	ENSG00000228956	ENST00000631058	SATB1-AS1-070	SATB1-AS1	1	1	1	1	4
hsa-miR-130a-5p	MIMAT0004593	ENSG00000232677	ENST00000427868	LINC00665-008	LINC00665	1	1	1	1	4
hsa-miR-130a-5p	MIMAT0004593	ENSG00000228784	ENST00000449086	LINC00954-001	LINC00954	1	1	1	1	4
hsa-miR-130a-5p	MIMAT0004593	ENSG00000228784	ENST00000607100	LINC00954-005	LINC00954	1	1	1	1	4
hsa-miR-130a-5p	MIMAT0004593	ENSG00000228784	ENST00000433669	LINC00954-002	LINC00954	1	1	1	1	4
hsa-miR-130a-5p	MIMAT0004593	ENSG00000236618	ENST00000425081	PITPNA-AS1-001	PITPNA-AS1	1	1	1	1	4
hsa-miR-130a-5p	MIMAT0004593	ENSG00000236901	ENST00000545631	MIR600HG-201	MIR600HG	1	1	1	1	4
hsa-miR-130a-5p	MIMAT0004593	ENSG00000236901	ENST00000449175	MIR600HG-001	MIR600HG	1	1	1	1	4
hsa-miR-130a-5p	MIMAT0004593	ENSG00000237036	ENST00000607166	ZEB1-AS1-009	ZEB1-AS1	1	1	1	1	4
hsa-miR-130a-5p	MIMAT0004593	ENSG00000235947	ENST00000414938	EGOT-001	EGOT	1	1	1	1	4
hsa-miR-130a-5p	MIMAT0004593	ENSG00000237945	ENST00000381181	LINC00649-013	LINC00649	1	1	1	1	4
hsa-miR-130a-5p	MIMAT0004593	ENSG00000236088	ENST00000623598	COX10-AS1-006	COX10-AS1	1	1	1	1	4
hsa-miR-130a-5p	MIMAT0004593	ENSG00000236144	ENST00000588286	TMEM147-AS1-004	TMEM147-AS1	1	1	1	1	4
hsa-miR-130a-5p	MIMAT0004593	ENSG00000236144	ENST00000590717	TMEM147-AS1-003	TMEM147-AS1	1	1	1	1	4
hsa-miR-130a-5p	MIMAT0004593	ENSG00000254635	ENST00000527986	WAC-AS1-001	WAC-AS1	1	1	1	1	4
hsa-miR-130a-5p	MIMAT0004593	ENSG00000254635	ENST00000528337	WAC-AS1-002	WAC-AS1	1	1	1	1	4
hsa-miR-130a-5p	MIMAT0004593	ENSG00000255717	ENST00000538654	SNHG1-003	SNHG1	1	1	1	1	4
hsa-miR-130a-5p	MIMAT0004593	ENSG00000255717	ENST00000540865	SNHG1-017	SNHG1	1	1	1	1	4
hsa-miR-130a-5p	MIMAT0004593	ENSG00000251562	ENST00000534336	MALAT1-001	MALAT1	1	1	1	1	4
hsa-miR-130a-5p	MIMAT0004593	ENSG00000251562	ENST00000610481	MALAT1-008	MALAT1	1	1	1	1	4
hsa-miR-130a-5p	MIMAT0004593	ENSG00000253738	ENST00000522817	OTUD6B-AS1-002	OTUD6B-AS1	1	1	1	1	4
hsa-miR-130a-5p	MIMAT0004593	ENSG00000260172	ENST00000564843	LINC01413-001	LINC01413	1	1	1	1	4
hsa-miR-130a-5p	MIMAT0004593	ENSG00000260910	ENST00000562710	LINC00565-001	LINC00565	1	1	1	1	4
hsa-miR-130a-5p	MIMAT0004593	ENSG00000258441	ENST00000555379	LINC00641-002	LINC00641	1	1	1	1	4
hsa-miR-130a-5p	MIMAT0004593	ENSG00000263072	ENST00000576490	ZNF213-AS1-007	ZNF213-AS1	1	1	1	1	4
hsa-miR-130a-5p	MIMAT0004593	ENSG00000281398	ENST00000514110	SNHG4-007	SNHG4	1	1	1	1	4
hsa-miR-130a-5p	MIMAT0004593	ENSG00000281398	ENST00000507692	SNHG4-008	SNHG4	1	1	1	1	4
hsa-miR-130a-5p	MIMAT0004593	ENSG00000281103	ENST00000629576	TRG-AS1-002	TRG-AS1	1	1	1	1	4
hsa-miR-130a-5p	MIMAT0004593	ENSG00000269416	ENST00000601293	LINC01224-003	LINC01224	1	1	1	1	4
hsa-miR-130a-5p	MIMAT0004593	ENSG00000269416	ENST00000602077	LINC01224-007	LINC01224	1	1	1	1	4
hsa-miR-130a-5p	MIMAT0004593	ENSG00000269416	ENST00000600643	LINC01224-001	LINC01224	1	1	1	1	4
hsa-miR-130a-5p	MIMAT0004593	ENSG00000269416	ENST00000598922	LINC01224-004	LINC01224	1	1	1	1	4
hsa-miR-130a-5p	MIMAT0004593	ENSG00000269416	ENST00000593573	LINC01224-005	LINC01224	1	1	1	1	4
hsa-miR-130a-5p	MIMAT0004593	ENSG00000269416	ENST00000596283	LINC01224-002	LINC01224	1	1	1	1	4
hsa-miR-130a-5p	MIMAT0004593	ENSG00000266236	ENST00000584012	NARF-IT1-001	NARF-IT1	1	1	1	1	4
hsa-miR-130a-5p	MIMAT0004593	ENSG00000269609	ENST00000597488	RPARP-AS1-004	RPARP-AS1	1	1	1	1	4
hsa-miR-130a-5p	MIMAT0004593	ENSG00000272145	ENST00000606277	NFYC-AS1-001	NFYC-AS1	1	1	1	1	4
hsa-miR-130a-5p	MIMAT0004593	ENSG00000270084	ENST00000602767	GAS5-AS1-001	GAS5-AS1	1	1	1	1	4
hsa-miR-130a-5p	MIMAT0004593	ENSG00000269834	ENST00000594119	ZNF528-AS1-005	ZNF528-AS1	1	1	1	1	4
hsa-miR-130a-5p	MIMAT0004593	ENSG00000269834	ENST00000601562	ZNF528-AS1-001	ZNF528-AS1	1	1	1	1	4
hsa-miR-130a-5p	MIMAT0004593	ENSG00000273344	ENST00000608317	PAXIP1-AS1-001	PAXIP1-AS1	1	1	1	1	4
hsa-miR-130a-5p	MIMAT0004593	ENSG00000263753	ENST00000577439	LINC00667-003	LINC00667	1	1	1	1	4
hsa-miR-130a-5p	MIMAT0004593	ENSG00000263753	ENST00000582363	LINC00667-002	LINC00667	1	1	1	1	4
hsa-miR-130a-5p	MIMAT0004593	ENSG00000263753	ENST00000582008	LINC00667-001	LINC00667	1	1	1	1	4
hsa-miR-130a-5p	MIMAT0004593	ENSG00000268658	ENST00000596203	LINC00664-004	LINC00664	1	1	1	1	4
hsa-miR-130a-5p	MIMAT0004593	ENSG00000264247	ENST00000577806	LINC00909-004	LINC00909	1	1	1	1	4
hsa-miR-130a-5p	MIMAT0004593	ENSG00000264247	ENST00000580048	LINC00909-001	LINC00909	1	1	1	1	4
hsa-miR-130a-5p	MIMAT0004593	ENSG00000264247	ENST00000581192	LINC00909-002	LINC00909	1	1	1	1	4
hsa-miR-130a-5p	MIMAT0004593	ENSG00000264247	ENST00000585279	LINC00909-003	LINC00909	1	1	1	1	4
hsa-miR-130a-5p	MIMAT0004593	ENSG00000268658	ENST00000596718	LINC00664-003	LINC00664	1	1	1	1	4
hsa-miR-130a-5p	MIMAT0004593	ENSG00000265313	ENST00000577478	LINC01476-002	LINC01476	1	1	1	1	4
hsa-miR-130a-5p	MIMAT0004593	ENSG00000268658	ENST00000599078	LINC00664-001	LINC00664	1	1	1	1	4
hsa-miR-130a-5p	MIMAT0004593	ENSG00000269834	ENST00000598892	ZNF528-AS1-003	ZNF528-AS1	0	1	1	0	2
hsa-miR-130a-5p	MIMAT0004593	ENSG00000269235	ENST00000600253	ZNF350-AS1-002	ZNF350-AS1	0	1	1	0	2
hsa-miR-130a-5p	MIMAT0004593	ENSG00000269235	ENST00000595010	ZNF350-AS1-001	ZNF350-AS1	0	1	1	0	2
hsa-miR-130a-5p	MIMAT0004593	ENSG00000269416	ENST00000596763	LINC01224-006	LINC01224	0	1	1	0	2
hsa-miR-130a-5p	MIMAT0004593	ENSG00000268654	ENST00000597105	MIMT1-002	MIMT1	0	1	1	0	2
hsa-miR-130a-5p	MIMAT0004593	ENSG00000268654	ENST00000599641	MIMT1-001	MIMT1	0	1	1	0	2
hsa-miR-130a-5p	MIMAT0004593	ENSG00000269609	ENST00000598368	RPARP-AS1-003	RPARP-AS1	0	1	1	0	2
hsa-miR-130a-5p	MIMAT0004593	ENSG00000269609	ENST00000596366	RPARP-AS1-008	RPARP-AS1	0	1	1	0	2
hsa-miR-130a-5p	MIMAT0004593	ENSG00000269609	ENST00000492465	RPARP-AS1-002	RPARP-AS1	0	1	1	0	2
hsa-miR-130a-5p	MIMAT0004593	ENSG00000269609	ENST00000473970	RPARP-AS1-001	RPARP-AS1	0	1	1	0	2
hsa-miR-130a-5p	MIMAT0004593	ENSG00000272888	ENST00000557682	LINC01578-001	LINC01578	0	1	1	0	2
hsa-miR-130a-5p	MIMAT0004593	ENSG00000272589	ENST00000456638	ZSWIM8-AS1-001	ZSWIM8-AS1	0	1	1	0	2
hsa-miR-130a-5p	MIMAT0004593	ENSG00000272734	ENST00000418273	ADIRF-AS1-002	ADIRF-AS1	0	1	1	0	2
hsa-miR-130a-5p	MIMAT0004593	ENSG00000272734	ENST00000609111	ADIRF-AS1-001	ADIRF-AS1	0	1	1	0	2
hsa-miR-130a-5p	MIMAT0004593	ENSG00000272734	ENST00000609170	ADIRF-AS1-004	ADIRF-AS1	0	1	1	0	2
hsa-miR-130a-5p	MIMAT0004593	ENSG00000267080	ENST00000585457	ASB16-AS1-001	ASB16-AS1	0	1	1	0	2
hsa-miR-130a-5p	MIMAT0004593	ENSG00000267080	ENST00000588785	ASB16-AS1-004	ASB16-AS1	0	1	1	0	2
hsa-miR-130a-5p	MIMAT0004593	ENSG00000267080	ENST00000591166	ASB16-AS1-003	ASB16-AS1	0	1	1	0	2
hsa-miR-130a-5p	MIMAT0004593	ENSG00000267080	ENST00000618557	ASB16-AS1-201	ASB16-AS1	0	1	1	0	2
hsa-miR-130a-5p	MIMAT0004593	ENSG00000267278	ENST00000585780	MAP3K14-AS1-008	MAP3K14-AS1	0	1	1	0	2
hsa-miR-130a-5p	MIMAT0004593	ENSG00000266916	ENST00000585890	ZNF793-AS1-004	ZNF793-AS1	0	1	1	0	2
hsa-miR-130a-5p	MIMAT0004593	ENSG00000266916	ENST00000588845	ZNF793-AS1-005	ZNF793-AS1	0	1	1	0	2
hsa-miR-130a-5p	MIMAT0004593	ENSG00000263072	ENST00000575089	ZNF213-AS1-008	ZNF213-AS1	0	1	1	0	2
hsa-miR-130a-5p	MIMAT0004593	ENSG00000263072	ENST00000573447	ZNF213-AS1-002	ZNF213-AS1	0	1	1	0	2
hsa-miR-130a-5p	MIMAT0004593	ENSG00000263072	ENST00000571963	ZNF213-AS1-001	ZNF213-AS1	0	1	1	0	2
hsa-miR-130a-5p	MIMAT0004593	ENSG00000263072	ENST00000575139	ZNF213-AS1-006	ZNF213-AS1	0	1	1	0	2
hsa-miR-130a-5p	MIMAT0004593	ENSG00000263072	ENST00000577163	ZNF213-AS1-005	ZNF213-AS1	0	1	1	0	2
hsa-miR-130a-5p	MIMAT0004593	ENSG00000263072	ENST00000571449	ZNF213-AS1-004	ZNF213-AS1	0	1	1	0	2
hsa-miR-130a-5p	MIMAT0004593	ENSG00000260034	ENST00000562280	LCMT1-AS2-001	LCMT1-AS2	0	1	1	0	2
hsa-miR-130a-5p	MIMAT0004593	ENSG00000260034	ENST00000565214	LCMT1-AS2-002	LCMT1-AS2	0	1	1	0	2
hsa-miR-130a-5p	MIMAT0004593	ENSG00000262468	ENST00000573042	LINC01569-001	LINC01569	0	1	1	0	2
hsa-miR-130a-5p	MIMAT0004593	ENSG00000259234	ENST00000560872	ANKRD34C-AS1-008	ANKRD34C-AS1	0	1	1	0	2
hsa-miR-130a-5p	MIMAT0004593	ENSG00000258441	ENST00000555688	LINC00641-001	LINC00641	0	1	1	0	2
hsa-miR-130a-5p	MIMAT0004593	ENSG00000254703	ENST00000526269	SENCR-001	SENCR	0	1	1	0	2
hsa-miR-130a-5p	MIMAT0004593	ENSG00000254860	ENST00000534349	TMEM9B-AS1-003	TMEM9B-AS1	0	1	1	0	2
hsa-miR-130a-5p	MIMAT0004593	ENSG00000254860	ENST00000532599	TMEM9B-AS1-002	TMEM9B-AS1	0	1	1	0	2
hsa-miR-130a-5p	MIMAT0004593	ENSG00000254860	ENST00000525484	TMEM9B-AS1-001	TMEM9B-AS1	0	1	1	0	2
hsa-miR-130a-5p	MIMAT0004593	ENSG00000257167	ENST00000548760	TMPO-AS1-001	TMPO-AS1	0	1	1	0	2
hsa-miR-130a-5p	MIMAT0004593	ENSG00000256628	ENST00000609682	ZBTB11-AS1-001	ZBTB11-AS1	0	1	1	0	2
hsa-miR-130a-5p	MIMAT0004593	ENSG00000257621	ENST00000555707	PSMA3-AS1-003	PSMA3-AS1	0	1	1	0	2
hsa-miR-130a-5p	MIMAT0004593	ENSG00000257621	ENST00000557660	PSMA3-AS1-004	PSMA3-AS1	0	1	1	0	2
hsa-miR-130a-5p	MIMAT0004593	ENSG00000256073	ENST00000534991	URB1-AS1-001	URB1-AS1	0	1	1	0	2
hsa-miR-130a-5p	MIMAT0004593	ENSG00000255717	ENST00000535076	SNHG1-022	SNHG1	0	1	1	0	2
hsa-miR-130a-5p	MIMAT0004593	ENSG00000255717	ENST00000535689	SNHG1-016	SNHG1	0	1	1	0	2
hsa-miR-130a-5p	MIMAT0004593	ENSG00000255717	ENST00000537869	SNHG1-004	SNHG1	0	1	1	0	2
hsa-miR-130a-5p	MIMAT0004593	ENSG00000255717	ENST00000537925	SNHG1-002	SNHG1	0	1	1	0	2
hsa-miR-130a-5p	MIMAT0004593	ENSG00000255717	ENST00000539921	SNHG1-006	SNHG1	0	1	1	0	2
hsa-miR-130a-5p	MIMAT0004593	ENSG00000255717	ENST00000539975	SNHG1-005	SNHG1	0	1	1	0	2
hsa-miR-130a-5p	MIMAT0004593	ENSG00000255717	ENST00000540725	SNHG1-001	SNHG1	0	1	1	0	2
hsa-miR-130a-5p	MIMAT0004593	ENSG00000255717	ENST00000541578	SNHG1-021	SNHG1	0	1	1	0	2
hsa-miR-130a-5p	MIMAT0004593	ENSG00000255717	ENST00000541615	SNHG1-020	SNHG1	0	1	1	0	2
hsa-miR-130a-5p	MIMAT0004593	ENSG00000255717	ENST00000542112	SNHG1-007	SNHG1	0	1	1	0	2
hsa-miR-130a-5p	MIMAT0004593	ENSG00000255717	ENST00000545440	SNHG1-014	SNHG1	0	1	1	0	2
hsa-miR-130a-5p	MIMAT0004593	ENSG00000251022	ENST00000511271	THAP9-AS1-009	THAP9-AS1	0	1	1	0	2
hsa-miR-130a-5p	MIMAT0004593	ENSG00000251022	ENST00000509007	THAP9-AS1-010	THAP9-AS1	0	1	1	0	2
hsa-miR-130a-5p	MIMAT0004593	ENSG00000251022	ENST00000508772	THAP9-AS1-006	THAP9-AS1	0	1	1	0	2
hsa-miR-130a-5p	MIMAT0004593	ENSG00000251022	ENST00000507660	THAP9-AS1-003	THAP9-AS1	0	1	1	0	2
hsa-miR-130a-5p	MIMAT0004593	ENSG00000251022	ENST00000512932	THAP9-AS1-012	THAP9-AS1	0	1	1	0	2
hsa-miR-130a-5p	MIMAT0004593	ENSG00000251022	ENST00000513581	THAP9-AS1-005	THAP9-AS1	0	1	1	0	2
hsa-miR-130a-5p	MIMAT0004593	ENSG00000251022	ENST00000505028	THAP9-AS1-007	THAP9-AS1	0	1	1	0	2
hsa-miR-130a-5p	MIMAT0004593	ENSG00000251022	ENST00000504869	THAP9-AS1-008	THAP9-AS1	0	1	1	0	2
hsa-miR-130a-5p	MIMAT0004593	ENSG00000251022	ENST00000504792	THAP9-AS1-002	THAP9-AS1	0	1	1	0	2
hsa-miR-130a-5p	MIMAT0004593	ENSG00000251022	ENST00000504718	THAP9-AS1-011	THAP9-AS1	0	1	1	0	2
hsa-miR-130a-5p	MIMAT0004593	ENSG00000251022	ENST00000504520	THAP9-AS1-001	THAP9-AS1	0	1	1	0	2
hsa-miR-130a-5p	MIMAT0004593	ENSG00000251022	ENST00000503704	THAP9-AS1-004	THAP9-AS1	0	1	1	0	2
hsa-miR-130a-5p	MIMAT0004593	ENSG00000251562	ENST00000508832	MALAT1-002	MALAT1	0	1	1	0	2
hsa-miR-130a-5p	MIMAT0004593	ENSG00000251562	ENST00000610851	MALAT1-015	MALAT1	0	1	1	0	2
hsa-miR-130a-5p	MIMAT0004593	ENSG00000251562	ENST00000616527	MALAT1-012	MALAT1	0	1	1	0	2
hsa-miR-130a-5p	MIMAT0004593	ENSG00000251562	ENST00000618132	MALAT1-013	MALAT1	0	1	1	0	2
hsa-miR-130a-5p	MIMAT0004593	ENSG00000251562	ENST00000618227	MALAT1-016	MALAT1	0	1	1	0	2
hsa-miR-130a-5p	MIMAT0004593	ENSG00000253738	ENST00000524003	OTUD6B-AS1-001	OTUD6B-AS1	0	1	1	0	2
hsa-miR-130a-5p	MIMAT0004593	ENSG00000279873	ENST00000623515	LINC01126-001	LINC01126	0	1	1	0	2
hsa-miR-130a-5p	MIMAT0004593	ENSG00000280776	ENST00000625268	LINC01202-001	LINC01202	0	1	1	0	2
hsa-miR-130a-5p	MIMAT0004593	ENSG00000281406	ENST00000626538	BLACAT1-001	BLACAT1	0	1	1	0	2
hsa-miR-130a-5p	MIMAT0004593	ENSG00000281769	ENST00000625222	LINC01230-001	LINC01230	0	1	1	0	2
hsa-miR-130a-5p	MIMAT0004593	ENSG00000281103	ENST00000629357	TRG-AS1-001	TRG-AS1	0	1	1	0	2
hsa-miR-130a-5p	MIMAT0004593	ENSG00000281005	ENST00000573951	LINC00921-002	LINC00921	0	1	1	0	2
hsa-miR-130a-5p	MIMAT0004593	ENSG00000281398	ENST00000505522	SNHG4-001	SNHG4	0	1	1	0	2
hsa-miR-130a-5p	MIMAT0004593	ENSG00000281398	ENST00000506188	SNHG4-003	SNHG4	0	1	1	0	2
hsa-miR-130a-5p	MIMAT0004593	ENSG00000281398	ENST00000507197	SNHG4-002	SNHG4	0	1	1	0	2
hsa-miR-130a-5p	MIMAT0004593	ENSG00000281332	ENST00000628855	LINC00997-001	LINC00997	0	1	1	0	2
hsa-miR-130a-5p	MIMAT0004593	ENSG00000281398	ENST00000508735	SNHG4-006	SNHG4	0	1	1	0	2
hsa-miR-130a-5p	MIMAT0004593	ENSG00000278768	ENST00000618857	BACE1-AS-002	BACE1-AS	0	1	1	0	2
hsa-miR-130a-5p	MIMAT0004593	ENSG00000236088	ENST00000577798	COX10-AS1-003	COX10-AS1	0	1	1	0	2
hsa-miR-130a-5p	MIMAT0004593	ENSG00000236088	ENST00000423323	COX10-AS1-001	COX10-AS1	0	1	1	0	2
hsa-miR-130a-5p	MIMAT0004593	ENSG00000236088	ENST00000449363	COX10-AS1-002	COX10-AS1	0	1	1	0	2
hsa-miR-130a-5p	MIMAT0004593	ENSG00000236088	ENST00000582752	COX10-AS1-004	COX10-AS1	0	1	1	0	2
hsa-miR-130a-5p	MIMAT0004593	ENSG00000236088	ENST00000602539	COX10-AS1-007	COX10-AS1	0	1	1	0	2
hsa-miR-130a-5p	MIMAT0004593	ENSG00000236144	ENST00000589137	TMEM147-AS1-002	TMEM147-AS1	0	1	1	0	2
hsa-miR-130a-5p	MIMAT0004593	ENSG00000236088	ENST00000602743	COX10-AS1-005	COX10-AS1	0	1	1	0	2
hsa-miR-130a-5p	MIMAT0004593	ENSG00000237945	ENST00000596365	LINC00649-003	LINC00649	0	1	1	0	2
hsa-miR-130a-5p	MIMAT0004593	ENSG00000237945	ENST00000600155	LINC00649-012	LINC00649	0	1	1	0	2
hsa-miR-130a-5p	MIMAT0004593	ENSG00000237945	ENST00000610236	LINC00649-014	LINC00649	0	1	1	0	2
hsa-miR-130a-5p	MIMAT0004593	ENSG00000237945	ENST00000613667	LINC00649-016	LINC00649	0	1	1	0	2
hsa-miR-130a-5p	MIMAT0004593	ENSG00000237945	ENST00000616030	LINC00649-005	LINC00649	0	1	1	0	2
hsa-miR-130a-5p	MIMAT0004593	ENSG00000237945	ENST00000620580	LINC00649-020	LINC00649	0	1	1	0	2
hsa-miR-130a-5p	MIMAT0004593	ENSG00000237945	ENST00000628906	LINC00649-021	LINC00649	0	1	1	0	2
hsa-miR-130a-5p	MIMAT0004593	ENSG00000237945	ENST00000595747	LINC00649-010	LINC00649	0	1	1	0	2
hsa-miR-130a-5p	MIMAT0004593	ENSG00000237945	ENST00000594752	LINC00649-008	LINC00649	0	1	1	0	2
hsa-miR-130a-5p	MIMAT0004593	ENSG00000237945	ENST00000594370	LINC00649-009	LINC00649	0	1	1	0	2
hsa-miR-130a-5p	MIMAT0004593	ENSG00000237945	ENST00000400353	LINC00649-002	LINC00649	0	1	1	0	2
hsa-miR-130a-5p	MIMAT0004593	ENSG00000237945	ENST00000427447	LINC00649-001	LINC00649	0	1	1	0	2
hsa-miR-130a-5p	MIMAT0004593	ENSG00000237945	ENST00000593977	LINC00649-011	LINC00649	0	1	1	0	2
hsa-miR-130a-5p	MIMAT0004593	ENSG00000237036	ENST00000441257	ZEB1-AS1-003	ZEB1-AS1	0	1	1	0	2
hsa-miR-130a-5p	MIMAT0004593	ENSG00000237036	ENST00000450834	ZEB1-AS1-001	ZEB1-AS1	0	1	1	0	2
hsa-miR-130a-5p	MIMAT0004593	ENSG00000237036	ENST00000606250	ZEB1-AS1-006	ZEB1-AS1	0	1	1	0	2
hsa-miR-130a-5p	MIMAT0004593	ENSG00000237036	ENST00000607455	ZEB1-AS1-008	ZEB1-AS1	0	1	1	0	2
hsa-miR-130a-5p	MIMAT0004593	ENSG00000236859	ENST00000413904	NIFK-AS1-005	NIFK-AS1	0	1	1	0	2
hsa-miR-130a-5p	MIMAT0004593	ENSG00000236859	ENST00000414554	NIFK-AS1-004	NIFK-AS1	0	1	1	0	2
hsa-miR-130a-5p	MIMAT0004593	ENSG00000236859	ENST00000419902	NIFK-AS1-001	NIFK-AS1	0	1	1	0	2
hsa-miR-130a-5p	MIMAT0004593	ENSG00000236859	ENST00000439321	NIFK-AS1-003	NIFK-AS1	0	1	1	0	2
hsa-miR-130a-5p	MIMAT0004593	ENSG00000236859	ENST00000447668	NIFK-AS1-002	NIFK-AS1	0	1	1	0	2
hsa-miR-130a-5p	MIMAT0004593	ENSG00000236922	ENST00000422145	LINC01378-002	LINC01378	0	1	1	0	2
hsa-miR-130a-5p	MIMAT0004593	ENSG00000236922	ENST00000437514	LINC01378-001	LINC01378	0	1	1	0	2
hsa-miR-130a-5p	MIMAT0004593	ENSG00000236922	ENST00000600624	LINC01378-003	LINC01378	0	1	1	0	2
hsa-miR-130a-5p	MIMAT0004593	ENSG00000234912	ENST00000566583	SNHG20-007	SNHG20	0	1	1	0	2
hsa-miR-130a-5p	MIMAT0004593	ENSG00000234912	ENST00000568363	SNHG20-003	SNHG20	0	1	1	0	2
hsa-miR-130a-5p	MIMAT0004593	ENSG00000234945	ENST00000416453	GTF3C2-AS1-001	GTF3C2-AS1	0	1	1	0	2
hsa-miR-130a-5p	MIMAT0004593	ENSG00000234945	ENST00000585326	GTF3C2-AS1-010	GTF3C2-AS1	0	1	1	0	2
hsa-miR-130a-5p	MIMAT0004593	ENSG00000234945	ENST00000585645	GTF3C2-AS1-003	GTF3C2-AS1	0	1	1	0	2
hsa-miR-130a-5p	MIMAT0004593	ENSG00000234945	ENST00000587586	GTF3C2-AS1-005	GTF3C2-AS1	0	1	1	0	2
hsa-miR-130a-5p	MIMAT0004593	ENSG00000234912	ENST00000565256	SNHG20-008	SNHG20	0	1	1	0	2
hsa-miR-130a-5p	MIMAT0004593	ENSG00000234912	ENST00000434411	SNHG20-001	SNHG20	0	1	1	0	2
hsa-miR-130a-5p	MIMAT0004593	ENSG00000234912	ENST00000366365	SNHG20-002	SNHG20	0	1	1	0	2
hsa-miR-130a-5p	MIMAT0004593	ENSG00000234945	ENST00000588707	GTF3C2-AS1-006	GTF3C2-AS1	0	1	1	0	2
hsa-miR-130a-5p	MIMAT0004593	ENSG00000234945	ENST00000589232	GTF3C2-AS1-007	GTF3C2-AS1	0	1	1	0	2
hsa-miR-130a-5p	MIMAT0004593	ENSG00000234945	ENST00000590383	GTF3C2-AS1-002	GTF3C2-AS1	0	1	1	0	2
hsa-miR-130a-5p	MIMAT0004593	ENSG00000234945	ENST00000590754	GTF3C2-AS1-004	GTF3C2-AS1	0	1	1	0	2
hsa-miR-130a-5p	MIMAT0004593	ENSG00000234945	ENST00000592265	GTF3C2-AS1-009	GTF3C2-AS1	0	1	1	0	2
hsa-miR-130a-5p	MIMAT0004593	ENSG00000234945	ENST00000625728	GTF3C2-AS1-013	GTF3C2-AS1	0	1	1	0	2
hsa-miR-130a-5p	MIMAT0004593	ENSG00000234945	ENST00000626256	GTF3C2-AS1-012	GTF3C2-AS1	0	1	1	0	2
hsa-miR-130a-5p	MIMAT0004593	ENSG00000234608	ENST00000609983	MAPKAPK5-AS1-011	MAPKAPK5-AS1	0	1	1	0	2
hsa-miR-130a-5p	MIMAT0004593	ENSG00000234608	ENST00000428207	MAPKAPK5-AS1-001	MAPKAPK5-AS1	0	1	1	0	2
hsa-miR-130a-5p	MIMAT0004593	ENSG00000234608	ENST00000442119	MAPKAPK5-AS1-003	MAPKAPK5-AS1	0	1	1	0	2
hsa-miR-130a-5p	MIMAT0004593	ENSG00000234608	ENST00000443596	MAPKAPK5-AS1-004	MAPKAPK5-AS1	0	1	1	0	2
hsa-miR-130a-5p	MIMAT0004593	ENSG00000234608	ENST00000456429	MAPKAPK5-AS1-002	MAPKAPK5-AS1	0	1	1	0	2
hsa-miR-130a-5p	MIMAT0004593	ENSG00000234608	ENST00000590479	MAPKAPK5-AS1-005	MAPKAPK5-AS1	0	1	1	0	2
hsa-miR-130a-5p	MIMAT0004593	ENSG00000234608	ENST00000609228	MAPKAPK5-AS1-010	MAPKAPK5-AS1	0	1	1	0	2
hsa-miR-130a-5p	MIMAT0004593	ENSG00000235532	ENST00000419499	LINC00402-001	LINC00402	0	1	1	0	2
hsa-miR-130a-5p	MIMAT0004593	ENSG00000235437	ENST00000609401	LINC01278-003	LINC01278	0	1	1	0	2
hsa-miR-130a-5p	MIMAT0004593	ENSG00000235437	ENST00000609143	LINC01278-002	LINC01278	0	1	1	0	2
hsa-miR-130a-5p	MIMAT0004593	ENSG00000235437	ENST00000608623	LINC01278-004	LINC01278	0	1	1	0	2
hsa-miR-130a-5p	MIMAT0004593	ENSG00000235954	ENST00000417497	TTC28-AS1-018	TTC28-AS1	0	1	1	0	2
hsa-miR-130a-5p	MIMAT0004593	ENSG00000235954	ENST00000428584	TTC28-AS1-004	TTC28-AS1	0	1	1	0	2
hsa-miR-130a-5p	MIMAT0004593	ENSG00000235954	ENST00000436996	TTC28-AS1-009	TTC28-AS1	0	1	1	0	2
hsa-miR-130a-5p	MIMAT0004593	ENSG00000235954	ENST00000426594	TTC28-AS1-020	TTC28-AS1	0	1	1	0	2
hsa-miR-130a-5p	MIMAT0004593	ENSG00000235954	ENST00000454741	TTC28-AS1-001	TTC28-AS1	0	1	1	0	2
hsa-miR-130a-5p	MIMAT0004593	ENSG00000235954	ENST00000425112	TTC28-AS1-016	TTC28-AS1	0	1	1	0	2
hsa-miR-130a-5p	MIMAT0004593	ENSG00000235954	ENST00000437713	TTC28-AS1-003	TTC28-AS1	0	1	1	0	2
hsa-miR-130a-5p	MIMAT0004593	ENSG00000235954	ENST00000434221	TTC28-AS1-011	TTC28-AS1	0	1	1	0	2
hsa-miR-130a-5p	MIMAT0004593	ENSG00000235954	ENST00000430853	TTC28-AS1-006	TTC28-AS1	0	1	1	0	2
hsa-miR-130a-5p	MIMAT0004593	ENSG00000235919	ENST00000452809	ASH1L-AS1-001	ASH1L-AS1	0	1	1	0	2
hsa-miR-130a-5p	MIMAT0004593	ENSG00000235954	ENST00000540665	TTC28-AS1-201	TTC28-AS1	0	1	1	0	2
hsa-miR-130a-5p	MIMAT0004593	ENSG00000235954	ENST00000417381	TTC28-AS1-013	TTC28-AS1	0	1	1	0	2
hsa-miR-130a-5p	MIMAT0004593	ENSG00000235954	ENST00000433317	TTC28-AS1-005	TTC28-AS1	0	1	1	0	2
hsa-miR-130a-5p	MIMAT0004593	ENSG00000226688	ENST00000452942	ENTPD1-AS1-007	ENTPD1-AS1	0	1	1	0	2
hsa-miR-130a-5p	MIMAT0004593	ENSG00000226688	ENST00000414006	ENTPD1-AS1-006	ENTPD1-AS1	0	1	1	0	2
hsa-miR-130a-5p	MIMAT0004593	ENSG00000226688	ENST00000416301	ENTPD1-AS1-004	ENTPD1-AS1	0	1	1	0	2
hsa-miR-130a-5p	MIMAT0004593	ENSG00000226688	ENST00000449197	ENTPD1-AS1-010	ENTPD1-AS1	0	1	1	0	2
hsa-miR-130a-5p	MIMAT0004593	ENSG00000226688	ENST00000449419	ENTPD1-AS1-005	ENTPD1-AS1	0	1	1	0	2
hsa-miR-130a-5p	MIMAT0004593	ENSG00000226688	ENST00000452728	ENTPD1-AS1-003	ENTPD1-AS1	0	1	1	0	2
hsa-miR-130a-5p	MIMAT0004593	ENSG00000228223	ENST00000411553	HCG11-001	HCG11	0	1	1	0	2
hsa-miR-130a-5p	MIMAT0004593	ENSG00000228065	ENST00000433152	LINC01515-001	LINC01515	0	1	1	0	2
hsa-miR-130a-5p	MIMAT0004593	ENSG00000228065	ENST00000593568	LINC01515-004	LINC01515	0	1	1	0	2
hsa-miR-130a-5p	MIMAT0004593	ENSG00000228065	ENST00000595269	LINC01515-015	LINC01515	0	1	1	0	2
hsa-miR-130a-5p	MIMAT0004593	ENSG00000228065	ENST00000595737	LINC01515-008	LINC01515	0	1	1	0	2
hsa-miR-130a-5p	MIMAT0004593	ENSG00000228065	ENST00000598092	LINC01515-013	LINC01515	0	1	1	0	2
hsa-miR-130a-5p	MIMAT0004593	ENSG00000228065	ENST00000601979	LINC01515-002	LINC01515	0	1	1	0	2
hsa-miR-130a-5p	MIMAT0004593	ENSG00000228065	ENST00000618687	LINC01515-017	LINC01515	0	1	1	0	2
hsa-miR-130a-5p	MIMAT0004593	ENSG00000228065	ENST00000626907	LINC01515-019	LINC01515	0	1	1	0	2
hsa-miR-130a-5p	MIMAT0004593	ENSG00000225470	ENST00000453317	JPX-002	JPX	0	1	1	0	2
hsa-miR-130a-5p	MIMAT0004593	ENSG00000225470	ENST00000602772	JPX-004	JPX	0	1	1	0	2
hsa-miR-130a-5p	MIMAT0004593	ENSG00000225733	ENST00000424349	FGD5-AS1-003	FGD5-AS1	0	1	1	0	2
hsa-miR-130a-5p	MIMAT0004593	ENSG00000225733	ENST00000440079	FGD5-AS1-005	FGD5-AS1	0	1	1	0	2
hsa-miR-130a-5p	MIMAT0004593	ENSG00000225733	ENST00000430166	FGD5-AS1-001	FGD5-AS1	0	1	1	0	2
hsa-miR-130a-5p	MIMAT0004593	ENSG00000223768	ENST00000433465	LINC00205-001	LINC00205	0	1	1	0	2
hsa-miR-130a-5p	MIMAT0004593	ENSG00000204685	ENST00000446816	STARD7-AS1-001	STARD7-AS1	0	1	1	0	2
hsa-miR-130a-5p	MIMAT0004593	ENSG00000204685	ENST00000614453	STARD7-AS1-201	STARD7-AS1	0	1	1	0	2
hsa-miR-130a-5p	MIMAT0004593	ENSG00000204685	ENST00000432267	STARD7-AS1-002	STARD7-AS1	0	1	1	0	2
hsa-miR-130a-5p	MIMAT0004593	ENSG00000203875	ENST00000428833	SNHG5-004	SNHG5	0	1	1	0	2
hsa-miR-130a-5p	MIMAT0004593	ENSG00000203875	ENST00000624128	SNHG5-021	SNHG5	0	1	1	0	2
hsa-miR-130a-5p	MIMAT0004593	ENSG00000203875	ENST00000623650	SNHG5-018	SNHG5	0	1	1	0	2
hsa-miR-130a-5p	MIMAT0004593	ENSG00000203875	ENST00000623267	SNHG5-016	SNHG5	0	1	1	0	2
hsa-miR-130a-5p	MIMAT0004593	ENSG00000203875	ENST00000623163	SNHG5-019	SNHG5	0	1	1	0	2
hsa-miR-130a-5p	MIMAT0004593	ENSG00000203875	ENST00000587692	SNHG5-012	SNHG5	0	1	1	0	2
hsa-miR-130a-5p	MIMAT0004593	ENSG00000203875	ENST00000453754	SNHG5-006	SNHG5	0	1	1	0	2
hsa-miR-130a-5p	MIMAT0004593	ENSG00000203875	ENST00000435947	SNHG5-003	SNHG5	0	1	1	0	2
hsa-miR-130a-5p	MIMAT0004593	ENSG00000215039	ENST00000417058	CD27-AS1-005	CD27-AS1	0	1	1	0	2
hsa-miR-130a-5p	MIMAT0004593	ENSG00000215039	ENST00000504270	CD27-AS1-004	CD27-AS1	0	1	1	0	2
hsa-miR-130a-5p	MIMAT0004593	ENSG00000215039	ENST00000535639	CD27-AS1-001	CD27-AS1	0	1	1	0	2
hsa-miR-130a-5p	MIMAT0004593	ENSG00000215039	ENST00000536388	CD27-AS1-007	CD27-AS1	0	1	1	0	2
hsa-miR-130a-5p	MIMAT0004593	ENSG00000215039	ENST00000545339	CD27-AS1-003	CD27-AS1	0	1	1	0	2
hsa-miR-130a-5p	MIMAT0004593	ENSG00000216863	ENST00000429345	LY86-AS1-002	LY86-AS1	0	1	1	0	2
hsa-miR-130a-5p	MIMAT0004593	ENSG00000216863	ENST00000447858	LY86-AS1-003	LY86-AS1	0	1	1	0	2
hsa-miR-130a-5p	MIMAT0004593	ENSG00000215039	ENST00000399492	CD27-AS1-006	CD27-AS1	0	1	1	0	2
hsa-miR-130a-5p	MIMAT0004593	ENSG00000221990	ENST00000623673	EXOC3-AS1-001	EXOC3-AS1	0	1	1	0	2
hsa-miR-130a-5p	MIMAT0004593	ENSG00000206573	ENST00000522221	THUMPD3-AS1-009	THUMPD3-AS1	0	1	1	0	2
hsa-miR-130a-5p	MIMAT0004593	ENSG00000206573	ENST00000521708	THUMPD3-AS1-016	THUMPD3-AS1	0	1	1	0	2
hsa-miR-130a-5p	MIMAT0004593	ENSG00000206573	ENST00000521267	THUMPD3-AS1-002	THUMPD3-AS1	0	1	1	0	2
hsa-miR-130a-5p	MIMAT0004593	ENSG00000218510	ENST00000404210	LINC00339-201	LINC00339	0	1	1	0	2
hsa-miR-130a-5p	MIMAT0004593	ENSG00000218510	ENST00000416769	LINC00339-001	LINC00339	0	1	1	0	2
hsa-miR-130a-5p	MIMAT0004593	ENSG00000206573	ENST00000520396	THUMPD3-AS1-013	THUMPD3-AS1	0	1	1	0	2
hsa-miR-130a-5p	MIMAT0004593	ENSG00000220575	ENST00000395731	HTR5A-AS1-001	HTR5A-AS1	0	1	1	0	2
hsa-miR-130a-5p	MIMAT0004593	ENSG00000221817	ENST00000439792	PPP3CB-AS1-003	PPP3CB-AS1	0	1	1	0	2
hsa-miR-130a-5p	MIMAT0004593	ENSG00000221817	ENST00000595069	PPP3CB-AS1-009	PPP3CB-AS1	0	1	1	0	2
hsa-miR-130a-5p	MIMAT0004593	ENSG00000221817	ENST00000600887	PPP3CB-AS1-011	PPP3CB-AS1	0	1	1	0	2
hsa-miR-130a-5p	MIMAT0004593	ENSG00000206573	ENST00000518437	THUMPD3-AS1-007	THUMPD3-AS1	0	1	1	0	2
hsa-miR-130a-5p	MIMAT0004593	ENSG00000206573	ENST00000498199	THUMPD3-AS1-003	THUMPD3-AS1	0	1	1	0	2
hsa-miR-130a-5p	MIMAT0004593	ENSG00000206573	ENST00000494680	THUMPD3-AS1-014	THUMPD3-AS1	0	1	1	0	2
hsa-miR-130a-5p	MIMAT0004593	ENSG00000206573	ENST00000489616	THUMPD3-AS1-004	THUMPD3-AS1	0	1	1	0	2
hsa-miR-130a-5p	MIMAT0004593	ENSG00000206573	ENST00000481221	THUMPD3-AS1-001	THUMPD3-AS1	0	1	1	0	2
hsa-miR-130a-5p	MIMAT0004593	ENSG00000206573	ENST00000480904	THUMPD3-AS1-018	THUMPD3-AS1	0	1	1	0	2
hsa-miR-130a-5p	MIMAT0004593	ENSG00000206573	ENST00000469846	THUMPD3-AS1-006	THUMPD3-AS1	0	1	1	0	2
hsa-miR-130a-5p	MIMAT0004593	ENSG00000206573	ENST00000467069	THUMPD3-AS1-012	THUMPD3-AS1	0	1	1	0	2
hsa-miR-130a-5p	MIMAT0004593	ENSG00000221990	ENST00000408966	EXOC3-AS1-201	EXOC3-AS1	0	1	1	0	2
hsa-miR-130a-5p	MIMAT0004593	ENSG00000179818	ENST00000628102	PCBP1-AS1-109	PCBP1-AS1	0	1	1	0	2
hsa-miR-130a-5p	MIMAT0004593	ENSG00000179818	ENST00000628201	PCBP1-AS1-131	PCBP1-AS1	0	1	1	0	2
hsa-miR-130a-5p	MIMAT0004593	ENSG00000179818	ENST00000630457	PCBP1-AS1-075	PCBP1-AS1	0	1	1	0	2
hsa-miR-130a-5p	MIMAT0004593	ENSG00000179818	ENST00000627630	PCBP1-AS1-079	PCBP1-AS1	0	1	1	0	2
hsa-miR-130a-5p	MIMAT0004593	ENSG00000179818	ENST00000627540	PCBP1-AS1-145	PCBP1-AS1	0	1	1	0	2
hsa-miR-130a-5p	MIMAT0004593	ENSG00000179818	ENST00000627181	PCBP1-AS1-148	PCBP1-AS1	0	1	1	0	2
hsa-miR-130a-5p	MIMAT0004593	ENSG00000179818	ENST00000415060	PCBP1-AS1-034	PCBP1-AS1	0	1	1	0	2
hsa-miR-130a-5p	MIMAT0004593	ENSG00000179818	ENST00000424748	PCBP1-AS1-163	PCBP1-AS1	0	1	1	0	2
hsa-miR-130a-5p	MIMAT0004593	ENSG00000179818	ENST00000437019	PCBP1-AS1-040	PCBP1-AS1	0	1	1	0	2
hsa-miR-130a-5p	MIMAT0004593	ENSG00000179818	ENST00000613944	PCBP1-AS1-069	PCBP1-AS1	0	1	1	0	2
hsa-miR-130a-5p	MIMAT0004593	ENSG00000179818	ENST00000625691	PCBP1-AS1-129	PCBP1-AS1	0	1	1	0	2
hsa-miR-130a-5p	MIMAT0004593	ENSG00000179818	ENST00000625838	PCBP1-AS1-114	PCBP1-AS1	0	1	1	0	2
hsa-miR-130a-5p	MIMAT0004593	ENSG00000179818	ENST00000625888	PCBP1-AS1-130	PCBP1-AS1	0	1	1	0	2
hsa-miR-130a-5p	MIMAT0004593	ENSG00000179818	ENST00000626735	PCBP1-AS1-159	PCBP1-AS1	0	1	1	0	2
hsa-miR-130a-5p	MIMAT0004593	ENSG00000177410	ENST00000623640	ZFAS1-010	ZFAS1	0	1	1	0	2
hsa-miR-130a-5p	MIMAT0004593	ENSG00000177410	ENST00000620594	ZFAS1-008	ZFAS1	0	1	1	0	2
hsa-miR-130a-5p	MIMAT0004593	ENSG00000177410	ENST00000450535	ZFAS1-007	ZFAS1	0	1	1	0	2
hsa-miR-130a-5p	MIMAT0004593	ENSG00000177410	ENST00000326677	ZFAS1-002	ZFAS1	0	1	1	0	2
hsa-miR-130a-5p	MIMAT0004593	ENSG00000177410	ENST00000371743	ZFAS1-001	ZFAS1	0	1	1	0	2
hsa-miR-130a-5p	MIMAT0004593	ENSG00000177410	ENST00000417721	ZFAS1-004	ZFAS1	0	1	1	0	2
hsa-miR-130a-5p	MIMAT0004593	ENSG00000177410	ENST00000428008	ZFAS1-006	ZFAS1	0	1	1	0	2
hsa-miR-130a-5p	MIMAT0004593	ENSG00000177410	ENST00000441722	ZFAS1-003	ZFAS1	0	1	1	0	2
hsa-miR-130a-5p	MIMAT0004593	ENSG00000184385	ENST00000329015	UMODL1-AS1-001	UMODL1-AS1	0	1	1	0	2
hsa-miR-130a-5p	MIMAT0004593	ENSG00000182648	ENST00000418309	LINC01006-003	LINC01006	0	1	1	0	2
hsa-miR-130a-5p	MIMAT0004593	ENSG00000146521	ENST00000366822	LINC01558-002	LINC01558	0	1	1	0	2
hsa-miR-130a-5p	MIMAT0004593	ENSG00000146521	ENST00000495520	LINC01558-001	LINC01558	0	1	1	0	2
hsa-miR-130a-5p	MIMAT0004593	ENSG00000163597	ENST00000493536	SNHG16-002	SNHG16	0	1	1	0	2
hsa-miR-130a-5p	MIMAT0004593	ENSG00000163597	ENST00000587838	SNHG16-008	SNHG16	0	1	1	0	2
hsa-miR-130a-5p	MIMAT0004593	ENSG00000166770	ENST00000586822	ZNF667-AS1-003	ZNF667-AS1	0	1	1	0	2
hsa-miR-130a-5p	MIMAT0004593	ENSG00000166770	ENST00000592146	ZNF667-AS1-002	ZNF667-AS1	0	1	1	0	2
hsa-miR-130a-5p	MIMAT0004593	ENSG00000166770	ENST00000594783	ZNF667-AS1-008	ZNF667-AS1	0	1	1	0	2
hsa-miR-130a-5p	MIMAT0004593	ENSG00000152931	ENST00000506884	PART1-002	PART1	0	1	1	0	2
hsa-miR-130a-5p	MIMAT0004593	ENSG00000152931	ENST00000515734	PART1-001	PART1	0	1	1	0	2
hsa-miR-130a-5p	MIMAT0004593	ENSG00000166770	ENST00000601875	ZNF667-AS1-009	ZNF667-AS1	0	1	1	0	2
hsa-miR-130a-5p	MIMAT0004593	ENSG00000117242	ENST00000451424	PINK1-AS-001	PINK1-AS	0	1	1	0	2
hsa-miR-130a-5p	MIMAT0004593	ENSG00000170919	ENST00000434849	TPT1-AS1-009	TPT1-AS1	0	1	1	0	2
hsa-miR-130a-5p	MIMAT0004593	ENSG00000187621	ENST00000495696	TCL6-014	TCL6	0	1	1	0	2
hsa-miR-130a-5p	MIMAT0004593	ENSG00000187621	ENST00000467865	TCL6-009	TCL6	0	1	1	0	2
hsa-miR-130a-5p	MIMAT0004593	ENSG00000187621	ENST00000465501	TCL6-013	TCL6	0	1	1	0	2
hsa-miR-130a-5p	MIMAT0004593	ENSG00000187621	ENST00000619182	TCL6-202	TCL6	0	1	1	0	2
hsa-miR-130a-5p	MIMAT0004593	ENSG00000197989	ENST00000481220	SNHG12-006	SNHG12	0	1	1	0	2
hsa-miR-130a-5p	MIMAT0004593	ENSG00000197989	ENST00000461832	SNHG12-008	SNHG12	0	1	1	0	2
hsa-miR-130a-5p	MIMAT0004593	ENSG00000196741	ENST00000357412	LINC01560-001	LINC01560	0	1	1	0	2
hsa-miR-130a-5p	MIMAT0004593	ENSG00000197989	ENST00000475441	SNHG12-011	SNHG12	0	1	1	0	2
hsa-miR-130a-5p	MIMAT0004593	ENSG00000196741	ENST00000624822	LINC01560-201	LINC01560	0	1	1	0	2
hsa-miR-130a-5p	MIMAT0004593	ENSG00000197989	ENST00000474814	SNHG12-004	SNHG12	0	1	1	0	2
hsa-miR-130a-5p	MIMAT0004593	ENSG00000197989	ENST00000470977	SNHG12-003	SNHG12	0	1	1	0	2
hsa-miR-130a-5p	MIMAT0004593	ENSG00000197989	ENST00000464612	SNHG12-007	SNHG12	0	1	1	0	2
hsa-miR-130a-5p	MIMAT0004593	ENSG00000197989	ENST00000464115	SNHG12-009	SNHG12	0	1	1	0	2
hsa-miR-130a-5p	MIMAT0004593	ENSG00000197989	ENST00000461448	SNHG12-012	SNHG12	0	1	1	0	2
hsa-miR-130a-5p	MIMAT0004593	ENSG00000197989	ENST00000483436	SNHG12-010	SNHG12	0	1	1	0	2
hsa-miR-130a-5p	MIMAT0004593	ENSG00000197989	ENST00000488745	SNHG12-002	SNHG12	0	1	1	0	2
hsa-miR-130a-5p	MIMAT0004593	ENSG00000186056	ENST00000414532	MATN1-AS1-002	MATN1-AS1	0	1	1	0	2
hsa-miR-130a-5p	MIMAT0004593	ENSG00000197291	ENST00000592670	RAMP2-AS1-001	RAMP2-AS1	0	1	1	0	2
hsa-miR-130a-5p	MIMAT0004593	ENSG00000197989	ENST00000531126	SNHG12-001	SNHG12	0	1	1	0	2
hsa-miR-130a-5p	MIMAT0004593	ENSG00000197989	ENST00000481368	SNHG12-005	SNHG12	0	1	1	0	2
hsa-miR-130a-5p	MIMAT0004593	ENSG00000186056	ENST00000454613	MATN1-AS1-001	MATN1-AS1	0	1	1	0	2
hsa-miR-130a-5p	MIMAT0004593	ENSG00000186056	ENST00000414763	MATN1-AS1-003	MATN1-AS1	0	1	1	0	2
hsa-miR-130a-5p	MIMAT0004593	ENSG00000247240	ENST00000564621	UBL7-AS1-002	UBL7-AS1	0	1	1	0	2
hsa-miR-130a-5p	MIMAT0004593	ENSG00000247240	ENST00000499217	UBL7-AS1-001	UBL7-AS1	0	1	1	0	2
hsa-miR-130a-5p	MIMAT0004593	ENSG00000247240	ENST00000564137	UBL7-AS1-004	UBL7-AS1	0	1	1	0	2
hsa-miR-130a-5p	MIMAT0004593	ENSG00000247982	ENST00000501726	LINC00926-001	LINC00926	0	1	1	0	2
hsa-miR-130a-5p	MIMAT0004593	ENSG00000247982	ENST00000502027	LINC00926-002	LINC00926	0	1	1	0	2
hsa-miR-130a-5p	MIMAT0004593	ENSG00000247982	ENST00000613170	LINC00926-004	LINC00926	0	1	1	0	2
hsa-miR-130a-5p	MIMAT0004593	ENSG00000247982	ENST00000620766	LINC00926-003	LINC00926	0	1	1	0	2
hsa-miR-130a-5p	MIMAT0004593	ENSG00000247774	ENST00000552975	PCED1B-AS1-008	PCED1B-AS1	0	1	1	0	2
hsa-miR-130a-5p	MIMAT0004593	ENSG00000247774	ENST00000500365	PCED1B-AS1-001	PCED1B-AS1	0	1	1	0	2
hsa-miR-130a-5p	MIMAT0004593	ENSG00000247774	ENST00000547626	PCED1B-AS1-005	PCED1B-AS1	0	1	1	0	2
hsa-miR-130a-5p	MIMAT0004593	ENSG00000247774	ENST00000548222	PCED1B-AS1-010	PCED1B-AS1	0	1	1	0	2
hsa-miR-130a-5p	MIMAT0004593	ENSG00000247774	ENST00000550426	PCED1B-AS1-011	PCED1B-AS1	0	1	1	0	2
hsa-miR-130a-5p	MIMAT0004593	ENSG00000247774	ENST00000551898	PCED1B-AS1-004	PCED1B-AS1	0	1	1	0	2
hsa-miR-130a-5p	MIMAT0004593	ENSG00000247774	ENST00000552269	PCED1B-AS1-009	PCED1B-AS1	0	1	1	0	2
hsa-miR-130a-5p	MIMAT0004593	ENSG00000245910	ENST00000520348	SNHG6-005	SNHG6	0	1	1	0	2
hsa-miR-130a-5p	MIMAT0004593	ENSG00000245910	ENST00000520619	SNHG6-004	SNHG6	0	1	1	0	2
hsa-miR-130a-5p	MIMAT0004593	ENSG00000245910	ENST00000520944	SNHG6-003	SNHG6	0	1	1	0	2
hsa-miR-130a-5p	MIMAT0004593	ENSG00000245910	ENST00000521127	SNHG6-007	SNHG6	0	1	1	0	2
hsa-miR-130a-5p	MIMAT0004593	ENSG00000245910	ENST00000521399	SNHG6-006	SNHG6	0	1	1	0	2
hsa-miR-130a-5p	MIMAT0004593	ENSG00000245532	ENST00000499732	NEAT1-002	NEAT1	0	1	1	0	2
hsa-miR-130a-5p	MIMAT0004593	ENSG00000245532	ENST00000612303	NEAT1-003	NEAT1	0	1	1	0	2
hsa-miR-130a-5p	MIMAT0004593	ENSG00000247092	ENST00000500370	SNHG10-001	SNHG10	0	1	1	0	2
hsa-miR-130a-5p	MIMAT0004593	ENSG00000247092	ENST00000554169	SNHG10-002	SNHG10	0	1	1	0	2
hsa-miR-130a-5p	MIMAT0004593	ENSG00000246223	ENST00000556462	LINC01550-004	LINC01550	0	1	1	0	2
hsa-miR-130a-5p	MIMAT0004593	ENSG00000249087	ENST00000335648	ZNF436-AS1-201	ZNF436-AS1	0	1	1	0	2
hsa-miR-130a-5p	MIMAT0004593	ENSG00000248275	ENST00000509252	TRIM52-AS1-003	TRIM52-AS1	0	1	1	0	2
hsa-miR-130a-5p	MIMAT0004593	ENSG00000248275	ENST00000514146	TRIM52-AS1-002	TRIM52-AS1	0	1	1	0	2
hsa-miR-130a-5p	MIMAT0004593	ENSG00000248275	ENST00000507434	TRIM52-AS1-001	TRIM52-AS1	0	1	1	0	2
hsa-miR-130a-5p	MIMAT0004593	ENSG00000239911	ENST00000464464	PRKAG2-AS1-001	PRKAG2-AS1	0	1	1	0	2
hsa-miR-130a-5p	MIMAT0004593	ENSG00000239911	ENST00000467458	PRKAG2-AS1-002	PRKAG2-AS1	0	1	1	0	2
hsa-miR-130a-5p	MIMAT0004593	ENSG00000245164	ENST00000500989	LINC00861-001	LINC00861	0	1	1	0	2
hsa-miR-130a-5p	MIMAT0004593	ENSG00000244879	ENST00000561289	GABPB1-AS1-006	GABPB1-AS1	0	1	1	0	2
hsa-miR-130a-5p	MIMAT0004593	ENSG00000244879	ENST00000560359	GABPB1-AS1-005	GABPB1-AS1	0	1	1	0	2
hsa-miR-130a-5p	MIMAT0004593	ENSG00000244879	ENST00000499326	GABPB1-AS1-002	GABPB1-AS1	0	1	1	0	2
hsa-miR-130a-5p	MIMAT0004593	ENSG00000245060	ENST00000509921	LINC00847-005	LINC00847	0	1	1	0	2
hsa-miR-130a-5p	MIMAT0004593	ENSG00000245060	ENST00000508309	LINC00847-004	LINC00847	0	1	1	0	2
hsa-miR-130a-5p	MIMAT0004593	ENSG00000245060	ENST00000502162	LINC00847-003	LINC00847	0	1	1	0	2
hsa-miR-130a-5p	MIMAT0004593	ENSG00000245060	ENST00000501937	LINC00847-002	LINC00847	0	1	1	0	2
hsa-miR-130a-5p	MIMAT0004593	ENSG00000245060	ENST00000501855	LINC00847-001	LINC00847	0	1	1	0	2
hsa-miR-130a-5p	MIMAT0004593	ENSG00000243836	ENST00000489632	WDR86-AS1-003	WDR86-AS1	0	1	1	0	2
hsa-miR-130a-5p	MIMAT0004593	ENSG00000232931	ENST00000448494	LINC00342-002	LINC00342	0	1	1	0	2
hsa-miR-130a-5p	MIMAT0004593	ENSG00000232931	ENST00000412393	LINC00342-001	LINC00342	0	1	1	0	2
hsa-miR-130a-5p	MIMAT0004593	ENSG00000232956	ENST00000578968	SNHG15-001	SNHG15	0	1	1	0	2
hsa-miR-130a-5p	MIMAT0004593	ENSG00000232956	ENST00000577700	SNHG15-002	SNHG15	0	1	1	0	2
hsa-miR-130a-5p	MIMAT0004593	ENSG00000232956	ENST00000580528	SNHG15-003	SNHG15	0	1	1	0	2
hsa-miR-130a-5p	MIMAT0004593	ENSG00000231889	ENST00000532226	TRAF3IP2-AS1-013	TRAF3IP2-AS1	0	1	1	0	2
hsa-miR-130a-5p	MIMAT0004593	ENSG00000231889	ENST00000456352	TRAF3IP2-AS1-008	TRAF3IP2-AS1	0	1	1	0	2
hsa-miR-130a-5p	MIMAT0004593	ENSG00000231889	ENST00000449449	TRAF3IP2-AS1-001	TRAF3IP2-AS1	0	1	1	0	2
hsa-miR-130a-5p	MIMAT0004593	ENSG00000231889	ENST00000440395	TRAF3IP2-AS1-003	TRAF3IP2-AS1	0	1	1	0	2
hsa-miR-130a-5p	MIMAT0004593	ENSG00000232677	ENST00000591372	LINC00665-003	LINC00665	0	1	1	0	2
hsa-miR-130a-5p	MIMAT0004593	ENSG00000232677	ENST00000590622	LINC00665-006	LINC00665	0	1	1	0	2
hsa-miR-130a-5p	MIMAT0004593	ENSG00000232677	ENST00000585356	LINC00665-002	LINC00665	0	1	1	0	2
hsa-miR-130a-5p	MIMAT0004593	ENSG00000232677	ENST00000438368	LINC00665-005	LINC00665	0	1	1	0	2
hsa-miR-130a-5p	MIMAT0004593	ENSG00000232677	ENST00000412740	LINC00665-001	LINC00665	0	1	1	0	2
hsa-miR-130a-5p	MIMAT0004593	ENSG00000232021	ENST00000436413	LEF1-AS1-001	LEF1-AS1	0	1	1	0	2
hsa-miR-130a-5p	MIMAT0004593	ENSG00000232021	ENST00000512129	LEF1-AS1-006	LEF1-AS1	0	1	1	0	2
hsa-miR-130a-5p	MIMAT0004593	ENSG00000233355	ENST00000628573	CHRM3-AS2-009	CHRM3-AS2	0	1	1	0	2
hsa-miR-130a-5p	MIMAT0004593	ENSG00000233355	ENST00000627761	CHRM3-AS2-008	CHRM3-AS2	0	1	1	0	2
hsa-miR-130a-5p	MIMAT0004593	ENSG00000233355	ENST00000593855	CHRM3-AS2-005	CHRM3-AS2	0	1	1	0	2
hsa-miR-130a-5p	MIMAT0004593	ENSG00000233355	ENST00000428176	CHRM3-AS2-002	CHRM3-AS2	0	1	1	0	2
hsa-miR-130a-5p	MIMAT0004593	ENSG00000233355	ENST00000427859	CHRM3-AS2-001	CHRM3-AS2	0	1	1	0	2
hsa-miR-130a-5p	MIMAT0004593	ENSG00000228956	ENST00000598740	SATB1-AS1-011	SATB1-AS1	0	1	1	0	2
hsa-miR-130a-5p	MIMAT0004593	ENSG00000228956	ENST00000599762	SATB1-AS1-015	SATB1-AS1	0	1	1	0	2
hsa-miR-130a-5p	MIMAT0004593	ENSG00000228956	ENST00000600177	SATB1-AS1-017	SATB1-AS1	0	1	1	0	2
hsa-miR-130a-5p	MIMAT0004593	ENSG00000228956	ENST00000625515	SATB1-AS1-033	SATB1-AS1	0	1	1	0	2
hsa-miR-130a-5p	MIMAT0004593	ENSG00000228956	ENST00000625591	SATB1-AS1-032	SATB1-AS1	0	1	1	0	2
hsa-miR-130a-5p	MIMAT0004593	ENSG00000228956	ENST00000626023	SATB1-AS1-060	SATB1-AS1	0	1	1	0	2
hsa-miR-130a-5p	MIMAT0004593	ENSG00000228956	ENST00000626217	SATB1-AS1-064	SATB1-AS1	0	1	1	0	2
hsa-miR-130a-5p	MIMAT0004593	ENSG00000228956	ENST00000626526	SATB1-AS1-040	SATB1-AS1	0	1	1	0	2
hsa-miR-130a-5p	MIMAT0004593	ENSG00000228956	ENST00000626606	SATB1-AS1-052	SATB1-AS1	0	1	1	0	2
hsa-miR-130a-5p	MIMAT0004593	ENSG00000228956	ENST00000598688	SATB1-AS1-006	SATB1-AS1	0	1	1	0	2
hsa-miR-130a-5p	MIMAT0004593	ENSG00000228956	ENST00000598498	SATB1-AS1-007	SATB1-AS1	0	1	1	0	2
hsa-miR-130a-5p	MIMAT0004593	ENSG00000228956	ENST00000598390	SATB1-AS1-014	SATB1-AS1	0	1	1	0	2
hsa-miR-130a-5p	MIMAT0004593	ENSG00000228956	ENST00000425799	SATB1-AS1-022	SATB1-AS1	0	1	1	0	2
hsa-miR-130a-5p	MIMAT0004593	ENSG00000228956	ENST00000593444	SATB1-AS1-008	SATB1-AS1	0	1	1	0	2
hsa-miR-130a-5p	MIMAT0004593	ENSG00000228956	ENST00000595250	SATB1-AS1-010	SATB1-AS1	0	1	1	0	2
hsa-miR-130a-5p	MIMAT0004593	ENSG00000228956	ENST00000595388	SATB1-AS1-020	SATB1-AS1	0	1	1	0	2
hsa-miR-130a-5p	MIMAT0004593	ENSG00000228956	ENST00000595865	SATB1-AS1-009	SATB1-AS1	0	1	1	0	2
hsa-miR-130a-5p	MIMAT0004593	ENSG00000228956	ENST00000596277	SATB1-AS1-012	SATB1-AS1	0	1	1	0	2
hsa-miR-130a-5p	MIMAT0004593	ENSG00000228956	ENST00000596307	SATB1-AS1-013	SATB1-AS1	0	1	1	0	2
hsa-miR-130a-5p	MIMAT0004593	ENSG00000228956	ENST00000596850	SATB1-AS1-018	SATB1-AS1	0	1	1	0	2
hsa-miR-130a-5p	MIMAT0004593	ENSG00000228956	ENST00000626737	SATB1-AS1-061	SATB1-AS1	0	1	1	0	2
hsa-miR-130a-5p	MIMAT0004593	ENSG00000228784	ENST00000456119	LINC00954-004	LINC00954	0	1	1	0	2
hsa-miR-130a-5p	MIMAT0004593	ENSG00000228956	ENST00000626809	SATB1-AS1-039	SATB1-AS1	0	1	1	0	2
hsa-miR-130a-5p	MIMAT0004593	ENSG00000228956	ENST00000630022	SATB1-AS1-053	SATB1-AS1	0	1	1	0	2
hsa-miR-130a-5p	MIMAT0004593	ENSG00000228956	ENST00000630209	SATB1-AS1-046	SATB1-AS1	0	1	1	0	2
hsa-miR-130a-5p	MIMAT0004593	ENSG00000228956	ENST00000631076	SATB1-AS1-043	SATB1-AS1	0	1	1	0	2
hsa-miR-130a-5p	MIMAT0004593	ENSG00000228956	ENST00000631123	SATB1-AS1-036	SATB1-AS1	0	1	1	0	2
hsa-miR-130a-5p	MIMAT0004593	ENSG00000228956	ENST00000631285	SATB1-AS1-058	SATB1-AS1	0	1	1	0	2
hsa-miR-130a-5p	MIMAT0004593	ENSG00000228956	ENST00000629984	SATB1-AS1-045	SATB1-AS1	0	1	1	0	2
hsa-miR-130a-5p	MIMAT0004593	ENSG00000228956	ENST00000629783	SATB1-AS1-038	SATB1-AS1	0	1	1	0	2
hsa-miR-130a-5p	MIMAT0004593	ENSG00000228956	ENST00000629405	SATB1-AS1-054	SATB1-AS1	0	1	1	0	2
hsa-miR-130a-5p	MIMAT0004593	ENSG00000228956	ENST00000626982	SATB1-AS1-026	SATB1-AS1	0	1	1	0	2
hsa-miR-130a-5p	MIMAT0004593	ENSG00000228956	ENST00000627157	SATB1-AS1-044	SATB1-AS1	0	1	1	0	2
hsa-miR-130a-5p	MIMAT0004593	ENSG00000228956	ENST00000627192	SATB1-AS1-027	SATB1-AS1	0	1	1	0	2
hsa-miR-130a-5p	MIMAT0004593	ENSG00000228956	ENST00000627496	SATB1-AS1-037	SATB1-AS1	0	1	1	0	2
hsa-miR-130a-5p	MIMAT0004593	ENSG00000228956	ENST00000627668	SATB1-AS1-049	SATB1-AS1	0	1	1	0	2
hsa-miR-130a-5p	MIMAT0004593	ENSG00000228956	ENST00000628248	SATB1-AS1-035	SATB1-AS1	0	1	1	0	2
hsa-miR-130a-5p	MIMAT0004593	ENSG00000228956	ENST00000628431	SATB1-AS1-073	SATB1-AS1	0	1	1	0	2
hsa-miR-130a-5p	MIMAT0004593	ENSG00000228956	ENST00000628891	SATB1-AS1-042	SATB1-AS1	0	1	1	0	2
hsa-miR-130a-5p	MIMAT0004593	ENSG00000228956	ENST00000629109	SATB1-AS1-059	SATB1-AS1	0	1	1	0	2
hsa-miR-130a-5p	MIMAT0004593	ENSG00000228956	ENST00000629177	SATB1-AS1-066	SATB1-AS1	0	1	1	0	2
hsa-miR-130a-5p	MIMAT0004593	ENSG00000229124	ENST00000605833	VIM-AS1-002	VIM-AS1	0	1	1	0	2
hsa-miR-130a-5p	MIMAT0004593	ENSG00000230487	ENST00000524978	PSMG3-AS1-007	PSMG3-AS1	0	1	1	0	2
hsa-miR-130a-5p	MIMAT0004593	ENSG00000230530	ENST00000427644	LIMD1-AS1-001	LIMD1-AS1	0	1	1	0	2
hsa-miR-130a-5p	MIMAT0004593	ENSG00000230487	ENST00000533935	PSMG3-AS1-004	PSMG3-AS1	0	1	1	0	2
hsa-miR-130a-5p	MIMAT0004593	ENSG00000230487	ENST00000457484	PSMG3-AS1-003	PSMG3-AS1	0	1	1	0	2
hsa-miR-130a-5p	MIMAT0004593	ENSG00000230487	ENST00000532358	PSMG3-AS1-005	PSMG3-AS1	0	1	1	0	2
hsa-miR-130a-5p	MIMAT0004593	ENSG00000230487	ENST00000437621	PSMG3-AS1-001	PSMG3-AS1	0	1	1	0	2
hsa-miR-130a-5p	MIMAT0004593	ENSG00000230487	ENST00000437964	PSMG3-AS1-002	PSMG3-AS1	0	1	1	0	2
hsa-miR-130a-5p	MIMAT0004593	ENSG00000232956	ENST00000584327	SNHG15-010	SNHG15	0	1	0	0	1
hsa-miR-130a-5p	MIMAT0004593	ENSG00000232956	ENST00000582727	SNHG15-006	SNHG15	0	1	0	0	1
hsa-miR-130a-5p	MIMAT0004593	ENSG00000232956	ENST00000585030	SNHG15-004	SNHG15	0	1	0	0	1
hsa-miR-130a-5p	MIMAT0004593	ENSG00000232956	ENST00000438705	SNHG15-009	SNHG15	0	1	0	0	1
hsa-miR-130a-5p	MIMAT0004593	ENSG00000232956	ENST00000579383	SNHG15-007	SNHG15	0	1	0	0	1
hsa-miR-130a-5p	MIMAT0004593	ENSG00000232956	ENST00000580458	SNHG15-008	SNHG15	0	1	0	0	1
hsa-miR-130a-5p	MIMAT0004593	ENSG00000233355	ENST00000596999	CHRM3-AS2-004	CHRM3-AS2	0	1	0	0	1
hsa-miR-130a-5p	MIMAT0004593	ENSG00000232677	ENST00000449434	LINC00665-004	LINC00665	0	0	1	0	1
hsa-miR-130a-5p	MIMAT0004593	ENSG00000230530	ENST00000429798	LIMD1-AS1-002	LIMD1-AS1	0	1	0	0	1
hsa-miR-130a-5p	MIMAT0004593	ENSG00000230487	ENST00000612019	PSMG3-AS1-011	PSMG3-AS1	0	0	1	0	1
hsa-miR-130a-5p	MIMAT0004593	ENSG00000228956	ENST00000630609	SATB1-AS1-051	SATB1-AS1	0	0	1	0	1
hsa-miR-130a-5p	MIMAT0004593	ENSG00000228956	ENST00000630271	SATB1-AS1-029	SATB1-AS1	0	1	0	0	1
hsa-miR-130a-5p	MIMAT0004593	ENSG00000228956	ENST00000630073	SATB1-AS1-056	SATB1-AS1	0	1	0	0	1
hsa-miR-130a-5p	MIMAT0004593	ENSG00000228956	ENST00000629516	SATB1-AS1-034	SATB1-AS1	0	0	1	0	1
hsa-miR-130a-5p	MIMAT0004593	ENSG00000228956	ENST00000628425	SATB1-AS1-050	SATB1-AS1	0	1	0	0	1
hsa-miR-130a-5p	MIMAT0004593	ENSG00000228956	ENST00000628209	SATB1-AS1-048	SATB1-AS1	0	1	0	0	1
hsa-miR-130a-5p	MIMAT0004593	ENSG00000228956	ENST00000627923	SATB1-AS1-065	SATB1-AS1	0	1	0	0	1
hsa-miR-130a-5p	MIMAT0004593	ENSG00000228956	ENST00000627379	SATB1-AS1-063	SATB1-AS1	0	0	1	0	1
hsa-miR-130a-5p	MIMAT0004593	ENSG00000228956	ENST00000625533	SATB1-AS1-047	SATB1-AS1	0	1	0	0	1
hsa-miR-130a-5p	MIMAT0004593	ENSG00000228956	ENST00000616514	SATB1-AS1-025	SATB1-AS1	0	1	0	0	1
hsa-miR-130a-5p	MIMAT0004593	ENSG00000228956	ENST00000596152	SATB1-AS1-019	SATB1-AS1	0	1	0	0	1
hsa-miR-130a-5p	MIMAT0004593	ENSG00000228956	ENST00000596139	SATB1-AS1-016	SATB1-AS1	0	0	1	0	1
hsa-miR-130a-5p	MIMAT0004593	ENSG00000231889	ENST00000607066	TRAF3IP2-AS1-012	TRAF3IP2-AS1	0	0	1	0	1
hsa-miR-130a-5p	MIMAT0004593	ENSG00000231889	ENST00000442928	TRAF3IP2-AS1-002	TRAF3IP2-AS1	0	0	1	0	1
hsa-miR-130a-5p	MIMAT0004593	ENSG00000232021	ENST00000508286	LEF1-AS1-007	LEF1-AS1	0	0	1	0	1
hsa-miR-130a-5p	MIMAT0004593	ENSG00000228065	ENST00000629716	LINC01515-020	LINC01515	0	0	1	0	1
hsa-miR-130a-5p	MIMAT0004593	ENSG00000228065	ENST00000620859	LINC01515-018	LINC01515	0	0	1	0	1
hsa-miR-130a-5p	MIMAT0004593	ENSG00000228065	ENST00000598902	LINC01515-007	LINC01515	0	1	0	0	1
hsa-miR-130a-5p	MIMAT0004593	ENSG00000228065	ENST00000596743	LINC01515-012	LINC01515	0	1	0	0	1
hsa-miR-130a-5p	MIMAT0004593	ENSG00000228065	ENST00000599409	LINC01515-003	LINC01515	0	0	1	0	1
hsa-miR-130a-5p	MIMAT0004593	ENSG00000228065	ENST00000626101	LINC01515-021	LINC01515	0	1	0	0	1
hsa-miR-130a-5p	MIMAT0004593	ENSG00000224660	ENST00000413977	SH3BP5-AS1-002	SH3BP5-AS1	0	1	0	0	1
hsa-miR-130a-5p	MIMAT0004593	ENSG00000224660	ENST00000436602	SH3BP5-AS1-003	SH3BP5-AS1	0	1	0	0	1
hsa-miR-130a-5p	MIMAT0004593	ENSG00000225733	ENST00000417835	FGD5-AS1-004	FGD5-AS1	0	1	0	0	1
hsa-miR-130a-5p	MIMAT0004593	ENSG00000225733	ENST00000426200	FGD5-AS1-002	FGD5-AS1	0	1	0	0	1
hsa-miR-130a-5p	MIMAT0004593	ENSG00000226688	ENST00000451364	ENTPD1-AS1-009	ENTPD1-AS1	0	1	0	0	1
hsa-miR-130a-5p	MIMAT0004593	ENSG00000226688	ENST00000427300	ENTPD1-AS1-008	ENTPD1-AS1	0	1	0	0	1
hsa-miR-130a-5p	MIMAT0004593	ENSG00000225470	ENST00000415215	JPX-003	JPX	0	1	0	0	1
hsa-miR-130a-5p	MIMAT0004593	ENSG00000225470	ENST00000602546	JPX-011	JPX	0	0	1	0	1
hsa-miR-130a-5p	MIMAT0004593	ENSG00000225470	ENST00000602895	JPX-010	JPX	0	0	1	0	1
hsa-miR-130a-5p	MIMAT0004593	ENSG00000235954	ENST00000454996	TTC28-AS1-010	TTC28-AS1	0	1	0	0	1
hsa-miR-130a-5p	MIMAT0004593	ENSG00000235954	ENST00000453632	TTC28-AS1-008	TTC28-AS1	0	1	0	0	1
hsa-miR-130a-5p	MIMAT0004593	ENSG00000235954	ENST00000435348	TTC28-AS1-012	TTC28-AS1	0	1	0	0	1
hsa-miR-130a-5p	MIMAT0004593	ENSG00000235954	ENST00000452612	TTC28-AS1-019	TTC28-AS1	0	1	0	0	1
hsa-miR-130a-5p	MIMAT0004593	ENSG00000237945	ENST00000622171	LINC00649-019	LINC00649	0	0	1	0	1
hsa-miR-130a-5p	MIMAT0004593	ENSG00000236144	ENST00000444728	TMEM147-AS1-001	TMEM147-AS1	0	1	0	0	1
hsa-miR-130a-5p	MIMAT0004593	ENSG00000237945	ENST00000609132	LINC00649-017	LINC00649	0	1	0	0	1
hsa-miR-130a-5p	MIMAT0004593	ENSG00000237945	ENST00000601471	LINC00649-006	LINC00649	0	1	0	0	1
hsa-miR-130a-5p	MIMAT0004593	ENSG00000235954	ENST00000419253	TTC28-AS1-002	TTC28-AS1	0	1	0	0	1
hsa-miR-130a-5p	MIMAT0004593	ENSG00000235954	ENST00000428818	TTC28-AS1-015	TTC28-AS1	0	1	0	0	1
hsa-miR-130a-5p	MIMAT0004593	ENSG00000235954	ENST00000430525	TTC28-AS1-017	TTC28-AS1	0	0	1	0	1
hsa-miR-130a-5p	MIMAT0004593	ENSG00000235954	ENST00000424161	TTC28-AS1-007	TTC28-AS1	0	1	0	0	1
hsa-miR-130a-5p	MIMAT0004593	ENSG00000237945	ENST00000599421	LINC00649-007	LINC00649	0	0	1	0	1
hsa-miR-130a-5p	MIMAT0004593	ENSG00000236144	ENST00000590125	TMEM147-AS1-005	TMEM147-AS1	0	1	0	0	1
hsa-miR-130a-5p	MIMAT0004593	ENSG00000236922	ENST00000630321	LINC01378-007	LINC01378	0	1	0	0	1
hsa-miR-130a-5p	MIMAT0004593	ENSG00000236922	ENST00000626258	LINC01378-006	LINC01378	0	1	0	0	1
hsa-miR-130a-5p	MIMAT0004593	ENSG00000234945	ENST00000608473	GTF3C2-AS1-011	GTF3C2-AS1	0	1	0	0	1
hsa-miR-130a-5p	MIMAT0004593	ENSG00000237036	ENST00000606286	ZEB1-AS1-004	ZEB1-AS1	0	1	0	0	1
hsa-miR-130a-5p	MIMAT0004593	ENSG00000234945	ENST00000589853	GTF3C2-AS1-008	GTF3C2-AS1	0	1	0	0	1
hsa-miR-130a-5p	MIMAT0004593	ENSG00000237036	ENST00000423714	ZEB1-AS1-005	ZEB1-AS1	0	1	0	0	1
hsa-miR-130a-5p	MIMAT0004593	ENSG00000249667	ENST00000507056	LINC01259-001	LINC01259	0	1	0	0	1
hsa-miR-130a-5p	MIMAT0004593	ENSG00000247092	ENST00000553559	SNHG10-004	SNHG10	0	1	0	0	1
hsa-miR-130a-5p	MIMAT0004593	ENSG00000247240	ENST00000567286	UBL7-AS1-005	UBL7-AS1	0	1	0	0	1
hsa-miR-130a-5p	MIMAT0004593	ENSG00000243836	ENST00000466677	WDR86-AS1-004	WDR86-AS1	0	1	0	0	1
hsa-miR-130a-5p	MIMAT0004593	ENSG00000243836	ENST00000480632	WDR86-AS1-002	WDR86-AS1	0	1	0	0	1
hsa-miR-130a-5p	MIMAT0004593	ENSG00000247774	ENST00000552990	PCED1B-AS1-007	PCED1B-AS1	0	0	1	0	1
hsa-miR-130a-5p	MIMAT0004593	ENSG00000247774	ENST00000547851	PCED1B-AS1-003	PCED1B-AS1	0	0	1	0	1
hsa-miR-130a-5p	MIMAT0004593	ENSG00000247774	ENST00000547600	PCED1B-AS1-002	PCED1B-AS1	0	0	1	0	1
hsa-miR-130a-5p	MIMAT0004593	ENSG00000245849	ENST00000533146	RAD51-AS1-004	RAD51-AS1	0	1	0	0	1
hsa-miR-130a-5p	MIMAT0004593	ENSG00000245849	ENST00000526635	RAD51-AS1-003	RAD51-AS1	0	1	0	0	1
hsa-miR-130a-5p	MIMAT0004593	ENSG00000245849	ENST00000499988	RAD51-AS1-001	RAD51-AS1	0	1	0	0	1
hsa-miR-130a-5p	MIMAT0004593	ENSG00000245164	ENST00000518964	LINC00861-002	LINC00861	0	1	0	0	1
hsa-miR-130a-5p	MIMAT0004593	ENSG00000244879	ENST00000558593	GABPB1-AS1-007	GABPB1-AS1	0	1	0	0	1
hsa-miR-130a-5p	MIMAT0004593	ENSG00000244879	ENST00000619314	GABPB1-AS1-009	GABPB1-AS1	0	1	0	0	1
hsa-miR-130a-5p	MIMAT0004593	ENSG00000245164	ENST00000522865	LINC00861-004	LINC00861	0	1	0	0	1
hsa-miR-130a-5p	MIMAT0004593	ENSG00000245532	ENST00000616315	NEAT1-004	NEAT1	0	0	1	0	1
hsa-miR-130a-5p	MIMAT0004593	ENSG00000245532	ENST00000601801	NEAT1-005	NEAT1	0	0	1	0	1
hsa-miR-130a-5p	MIMAT0004593	ENSG00000245556	ENST00000421004	SCAMP1-AS1-001	SCAMP1-AS1	0	1	0	0	1
hsa-miR-130a-5p	MIMAT0004593	ENSG00000246223	ENST00000556138	LINC01550-005	LINC01550	0	1	0	0	1
hsa-miR-130a-5p	MIMAT0004593	ENSG00000249087	ENST00000454117	ZNF436-AS1-001	ZNF436-AS1	0	0	1	0	1
hsa-miR-130a-5p	MIMAT0004593	ENSG00000249087	ENST00000518821	ZNF436-AS1-004	ZNF436-AS1	0	0	1	0	1
hsa-miR-130a-5p	MIMAT0004593	ENSG00000248275	ENST00000433265	TRIM52-AS1-004	TRIM52-AS1	0	0	1	0	1
hsa-miR-130a-5p	MIMAT0004593	ENSG00000242125	ENST00000413987	SNHG3-004	SNHG3	0	1	0	0	1
hsa-miR-130a-5p	MIMAT0004593	ENSG00000242125	ENST00000437681	SNHG3-002	SNHG3	0	1	0	0	1
hsa-miR-130a-5p	MIMAT0004593	ENSG00000170919	ENST00000522859	TPT1-AS1-012	TPT1-AS1	0	0	1	0	1
hsa-miR-130a-5p	MIMAT0004593	ENSG00000170919	ENST00000522673	TPT1-AS1-002	TPT1-AS1	0	0	1	0	1
hsa-miR-130a-5p	MIMAT0004593	ENSG00000170919	ENST00000520585	TPT1-AS1-006	TPT1-AS1	0	0	1	0	1
hsa-miR-130a-5p	MIMAT0004593	ENSG00000218510	ENST00000452322	LINC00339-002	LINC00339	0	1	0	0	1
hsa-miR-130a-5p	MIMAT0004593	ENSG00000218510	ENST00000434233	LINC00339-004	LINC00339	0	1	0	0	1
hsa-miR-130a-5p	MIMAT0004593	ENSG00000218510	ENST00000420503	LINC00339-003	LINC00339	0	1	0	0	1
hsa-miR-130a-5p	MIMAT0004593	ENSG00000203875	ENST00000622963	SNHG5-022	SNHG5	0	1	0	0	1
hsa-miR-130a-5p	MIMAT0004593	ENSG00000170919	ENST00000519454	TPT1-AS1-007	TPT1-AS1	0	0	1	0	1
hsa-miR-130a-5p	MIMAT0004593	ENSG00000221817	ENST00000600607	PPP3CB-AS1-010	PPP3CB-AS1	0	1	0	0	1
hsa-miR-130a-5p	MIMAT0004593	ENSG00000221817	ENST00000610317	PPP3CB-AS1-012	PPP3CB-AS1	0	1	0	0	1
hsa-miR-130a-5p	MIMAT0004593	ENSG00000221817	ENST00000620302	PPP3CB-AS1-013	PPP3CB-AS1	0	1	0	0	1
hsa-miR-130a-5p	MIMAT0004593	ENSG00000221817	ENST00000620432	PPP3CB-AS1-014	PPP3CB-AS1	0	1	0	0	1
hsa-miR-130a-5p	MIMAT0004593	ENSG00000203875	ENST00000625175	SNHG5-017	SNHG5	0	0	1	0	1
hsa-miR-130a-5p	MIMAT0004593	ENSG00000216863	ENST00000606992	LY86-AS1-006	LY86-AS1	0	1	0	0	1
hsa-miR-130a-5p	MIMAT0004593	ENSG00000221817	ENST00000620559	PPP3CB-AS1-015	PPP3CB-AS1	0	1	0	0	1
hsa-miR-130a-5p	MIMAT0004593	ENSG00000216863	ENST00000606044	LY86-AS1-005	LY86-AS1	0	0	1	0	1
hsa-miR-130a-5p	MIMAT0004593	ENSG00000221817	ENST00000600206	PPP3CB-AS1-007	PPP3CB-AS1	0	1	0	0	1
hsa-miR-130a-5p	MIMAT0004593	ENSG00000170919	ENST00000517509	TPT1-AS1-003	TPT1-AS1	0	1	0	0	1
hsa-miR-130a-5p	MIMAT0004593	ENSG00000220575	ENST00000493904	HTR5A-AS1-002	HTR5A-AS1	0	0	1	0	1
hsa-miR-130a-5p	MIMAT0004593	ENSG00000221817	ENST00000422977	PPP3CB-AS1-002	PPP3CB-AS1	0	1	0	0	1
hsa-miR-130a-5p	MIMAT0004593	ENSG00000221817	ENST00000442133	PPP3CB-AS1-001	PPP3CB-AS1	0	1	0	0	1
hsa-miR-130a-5p	MIMAT0004593	ENSG00000221817	ENST00000593790	PPP3CB-AS1-008	PPP3CB-AS1	0	1	0	0	1
hsa-miR-130a-5p	MIMAT0004593	ENSG00000221817	ENST00000595935	PPP3CB-AS1-004	PPP3CB-AS1	0	1	0	0	1
hsa-miR-130a-5p	MIMAT0004593	ENSG00000221817	ENST00000596320	PPP3CB-AS1-005	PPP3CB-AS1	0	1	0	0	1
hsa-miR-130a-5p	MIMAT0004593	ENSG00000221817	ENST00000597958	PPP3CB-AS1-006	PPP3CB-AS1	0	1	0	0	1
hsa-miR-130a-5p	MIMAT0004593	ENSG00000197291	ENST00000589716	RAMP2-AS1-004	RAMP2-AS1	0	0	1	0	1
hsa-miR-130a-5p	MIMAT0004593	ENSG00000197291	ENST00000591082	RAMP2-AS1-005	RAMP2-AS1	0	0	1	0	1
hsa-miR-130a-5p	MIMAT0004593	ENSG00000197291	ENST00000592195	RAMP2-AS1-002	RAMP2-AS1	0	1	0	0	1
hsa-miR-130a-5p	MIMAT0004593	ENSG00000203497	ENST00000420367	PDCD4-AS1-001	PDCD4-AS1	0	0	1	0	1
hsa-miR-130a-5p	MIMAT0004593	ENSG00000182165	ENST00000416560	TP53TG1-005	TP53TG1	0	1	0	0	1
hsa-miR-130a-5p	MIMAT0004593	ENSG00000182165	ENST00000359941	TP53TG1-001	TP53TG1	0	1	0	0	1
hsa-miR-130a-5p	MIMAT0004593	ENSG00000187621	ENST00000610999	TCL6-201	TCL6	0	0	1	0	1
hsa-miR-130a-5p	MIMAT0004593	ENSG00000179818	ENST00000626769	PCBP1-AS1-136	PCBP1-AS1	0	0	1	0	1
hsa-miR-130a-5p	MIMAT0004593	ENSG00000179818	ENST00000626683	PCBP1-AS1-126	PCBP1-AS1	0	0	1	0	1
hsa-miR-130a-5p	MIMAT0004593	ENSG00000179818	ENST00000626343	PCBP1-AS1-101	PCBP1-AS1	0	0	1	0	1
hsa-miR-130a-5p	MIMAT0004593	ENSG00000179818	ENST00000625724	PCBP1-AS1-169	PCBP1-AS1	0	1	0	0	1
hsa-miR-130a-5p	MIMAT0004593	ENSG00000179818	ENST00000625439	PCBP1-AS1-033	PCBP1-AS1	0	0	1	0	1
hsa-miR-130a-5p	MIMAT0004593	ENSG00000179818	ENST00000625257	PCBP1-AS1-167	PCBP1-AS1	0	1	0	0	1
hsa-miR-130a-5p	MIMAT0004593	ENSG00000179818	ENST00000612876	PCBP1-AS1-067	PCBP1-AS1	0	0	1	0	1
hsa-miR-130a-5p	MIMAT0004593	ENSG00000179818	ENST00000610168	PCBP1-AS1-061	PCBP1-AS1	0	1	0	0	1
hsa-miR-130a-5p	MIMAT0004593	ENSG00000179818	ENST00000609075	PCBP1-AS1-062	PCBP1-AS1	0	1	0	0	1
hsa-miR-130a-5p	MIMAT0004593	ENSG00000179818	ENST00000598586	PCBP1-AS1-056	PCBP1-AS1	0	1	0	0	1
hsa-miR-130a-5p	MIMAT0004593	ENSG00000179818	ENST00000596665	PCBP1-AS1-050	PCBP1-AS1	0	1	0	0	1
hsa-miR-130a-5p	MIMAT0004593	ENSG00000179818	ENST00000626834	PCBP1-AS1-134	PCBP1-AS1	0	0	1	0	1
hsa-miR-130a-5p	MIMAT0004593	ENSG00000179818	ENST00000630206	PCBP1-AS1-151	PCBP1-AS1	0	1	0	0	1
hsa-miR-130a-5p	MIMAT0004593	ENSG00000179818	ENST00000629909	PCBP1-AS1-099	PCBP1-AS1	0	0	1	0	1
hsa-miR-130a-5p	MIMAT0004593	ENSG00000179818	ENST00000628920	PCBP1-AS1-158	PCBP1-AS1	0	0	1	0	1
hsa-miR-130a-5p	MIMAT0004593	ENSG00000179818	ENST00000628757	PCBP1-AS1-107	PCBP1-AS1	0	1	0	0	1
hsa-miR-130a-5p	MIMAT0004593	ENSG00000179818	ENST00000627542	PCBP1-AS1-110	PCBP1-AS1	0	1	0	0	1
hsa-miR-130a-5p	MIMAT0004593	ENSG00000179818	ENST00000627528	PCBP1-AS1-098	PCBP1-AS1	0	1	0	0	1
hsa-miR-130a-5p	MIMAT0004593	ENSG00000179818	ENST00000596259	PCBP1-AS1-055	PCBP1-AS1	0	0	1	0	1
hsa-miR-130a-5p	MIMAT0004593	ENSG00000186056	ENST00000443076	MATN1-AS1-004	MATN1-AS1	0	1	0	0	1
hsa-miR-130a-5p	MIMAT0004593	ENSG00000182165	ENST00000616845	TP53TG1-202	TP53TG1	0	1	0	0	1
hsa-miR-130a-5p	MIMAT0004593	ENSG00000182165	ENST00000610086	TP53TG1-006	TP53TG1	0	1	0	0	1
hsa-miR-130a-5p	MIMAT0004593	ENSG00000182165	ENST00000542586	TP53TG1-201	TP53TG1	0	1	0	0	1
hsa-miR-130a-5p	MIMAT0004593	ENSG00000182165	ENST00000432193	TP53TG1-002	TP53TG1	0	1	0	0	1
hsa-miR-130a-5p	MIMAT0004593	ENSG00000182648	ENST00000458645	LINC01006-002	LINC01006	0	0	1	0	1
hsa-miR-130a-5p	MIMAT0004593	ENSG00000182648	ENST00000447933	LINC01006-005	LINC01006	0	0	1	0	1
hsa-miR-130a-5p	MIMAT0004593	ENSG00000182648	ENST00000440711	LINC01006-006	LINC01006	0	0	1	0	1
hsa-miR-130a-5p	MIMAT0004593	ENSG00000182648	ENST00000425712	LINC01006-007	LINC01006	0	1	0	0	1
hsa-miR-130a-5p	MIMAT0004593	ENSG00000182648	ENST00000333319	LINC01006-001	LINC01006	0	0	1	0	1
hsa-miR-130a-5p	MIMAT0004593	ENSG00000182165	ENST00000421293	TP53TG1-003	TP53TG1	0	1	0	0	1
hsa-miR-130a-5p	MIMAT0004593	ENSG00000215039	ENST00000447687	CD27-AS1-009	CD27-AS1	0	1	0	0	1
hsa-miR-130a-5p	MIMAT0004593	ENSG00000179818	ENST00000442326	PCBP1-AS1-162	PCBP1-AS1	0	1	0	0	1
hsa-miR-130a-5p	MIMAT0004593	ENSG00000179818	ENST00000439892	PCBP1-AS1-031	PCBP1-AS1	0	1	0	0	1
hsa-miR-130a-5p	MIMAT0004593	ENSG00000177410	ENST00000458653	ZFAS1-005	ZFAS1	0	1	0	0	1
hsa-miR-130a-5p	MIMAT0004593	ENSG00000281398	ENST00000448190	SNHG4-005	SNHG4	0	0	1	0	1
hsa-miR-130a-5p	MIMAT0004593	ENSG00000281398	ENST00000513259	SNHG4-004	SNHG4	0	0	1	0	1
hsa-miR-130a-5p	MIMAT0004593	ENSG00000281005	ENST00000572123	LINC00921-001	LINC00921	0	0	1	0	1
hsa-miR-130a-5p	MIMAT0004593	ENSG00000278970	ENST00000623091	HEIH-001	HEIH	0	1	0	0	1
hsa-miR-130a-5p	MIMAT0004593	ENSG00000262468	ENST00000571970	LINC01569-003	LINC01569	0	0	1	0	1
hsa-miR-130a-5p	MIMAT0004593	ENSG00000262468	ENST00000573268	LINC01569-002	LINC01569	0	0	1	0	1
hsa-miR-130a-5p	MIMAT0004593	ENSG00000263072	ENST00000576590	ZNF213-AS1-003	ZNF213-AS1	0	1	0	0	1
hsa-miR-130a-5p	MIMAT0004593	ENSG00000259234	ENST00000558297	ANKRD34C-AS1-004	ANKRD34C-AS1	0	1	0	0	1
hsa-miR-130a-5p	MIMAT0004593	ENSG00000259234	ENST00000559225	ANKRD34C-AS1-006	ANKRD34C-AS1	0	1	0	0	1
hsa-miR-130a-5p	MIMAT0004593	ENSG00000259234	ENST00000559979	ANKRD34C-AS1-003	ANKRD34C-AS1	0	1	0	0	1
hsa-miR-130a-5p	MIMAT0004593	ENSG00000259234	ENST00000560452	ANKRD34C-AS1-005	ANKRD34C-AS1	0	1	0	0	1
hsa-miR-130a-5p	MIMAT0004593	ENSG00000259234	ENST00000560533	ANKRD34C-AS1-007	ANKRD34C-AS1	0	1	0	0	1
hsa-miR-130a-5p	MIMAT0004593	ENSG00000259234	ENST00000560732	ANKRD34C-AS1-002	ANKRD34C-AS1	0	1	0	0	1
hsa-miR-130a-5p	MIMAT0004593	ENSG00000259234	ENST00000557790	ANKRD34C-AS1-001	ANKRD34C-AS1	0	1	0	0	1
hsa-miR-130a-5p	MIMAT0004593	ENSG00000263753	ENST00000580684	LINC00667-005	LINC00667	0	1	0	0	1
hsa-miR-130a-5p	MIMAT0004593	ENSG00000263753	ENST00000581471	LINC00667-004	LINC00667	0	1	0	0	1
hsa-miR-130a-5p	MIMAT0004593	ENSG00000272888	ENST00000557147	LINC01578-008	LINC01578	0	1	0	0	1
hsa-miR-130a-5p	MIMAT0004593	ENSG00000272888	ENST00000556895	LINC01578-004	LINC01578	0	1	0	0	1
hsa-miR-130a-5p	MIMAT0004593	ENSG00000272888	ENST00000555520	LINC01578-007	LINC01578	0	1	0	0	1
hsa-miR-130a-5p	MIMAT0004593	ENSG00000272888	ENST00000555227	LINC01578-009	LINC01578	0	1	0	0	1
hsa-miR-130a-5p	MIMAT0004593	ENSG00000272888	ENST00000554894	LINC01578-006	LINC01578	0	1	0	0	1
hsa-miR-130a-5p	MIMAT0004593	ENSG00000272888	ENST00000554669	LINC01578-005	LINC01578	0	1	0	0	1
hsa-miR-130a-5p	MIMAT0004593	ENSG00000272888	ENST00000554133	LINC01578-002	LINC01578	0	1	0	0	1
hsa-miR-130a-5p	MIMAT0004593	ENSG00000272888	ENST00000553829	LINC01578-003	LINC01578	0	0	1	0	1
hsa-miR-130a-5p	MIMAT0004593	ENSG00000264575	ENST00000581067	LINC00526-001	LINC00526	0	1	0	0	1
hsa-miR-130a-5p	MIMAT0004593	ENSG00000272734	ENST00000440490	ADIRF-AS1-003	ADIRF-AS1	0	1	0	0	1
hsa-miR-130a-5p	MIMAT0004593	ENSG00000269416	ENST00000601338	LINC01224-008	LINC01224	0	1	0	0	1
hsa-miR-130a-5p	MIMAT0004593	ENSG00000269416	ENST00000594576	LINC01224-009	LINC01224	0	1	0	0	1
hsa-miR-130a-5p	MIMAT0004593	ENSG00000267278	ENST00000586450	MAP3K14-AS1-010	MAP3K14-AS1	0	1	0	0	1
hsa-miR-130a-5p	MIMAT0004593	ENSG00000267278	ENST00000588160	MAP3K14-AS1-007	MAP3K14-AS1	0	0	1	0	1
hsa-miR-130a-5p	MIMAT0004593	ENSG00000267278	ENST00000590100	MAP3K14-AS1-001	MAP3K14-AS1	0	1	0	0	1
hsa-miR-130a-5p	MIMAT0004593	ENSG00000267278	ENST00000592422	MAP3K14-AS1-006	MAP3K14-AS1	0	1	0	0	1
hsa-miR-130a-5p	MIMAT0004593	ENSG00000266916	ENST00000587060	ZNF793-AS1-002	ZNF793-AS1	0	1	0	0	1
hsa-miR-130a-5p	MIMAT0004593	ENSG00000271856	ENST00000607746	LINC01215-001	LINC01215	0	1	0	0	1
hsa-miR-130a-5p	MIMAT0004593	ENSG00000257621	ENST00000555162	PSMA3-AS1-011	PSMA3-AS1	0	1	0	0	1
hsa-miR-130a-5p	MIMAT0004593	ENSG00000257621	ENST00000556225	PSMA3-AS1-017	PSMA3-AS1	0	1	0	0	1
hsa-miR-130a-5p	MIMAT0004593	ENSG00000257621	ENST00000553657	PSMA3-AS1-016	PSMA3-AS1	0	1	0	0	1
hsa-miR-130a-5p	MIMAT0004593	ENSG00000257621	ENST00000554360	PSMA3-AS1-002	PSMA3-AS1	0	1	0	0	1
hsa-miR-130a-5p	MIMAT0004593	ENSG00000257621	ENST00000555037	PSMA3-AS1-006	PSMA3-AS1	0	1	0	0	1
hsa-miR-130a-5p	MIMAT0004593	ENSG00000251562	ENST00000620465	MALAT1-011	MALAT1	0	1	0	0	1
hsa-miR-130a-5p	MIMAT0004593	ENSG00000251562	ENST00000620902	MALAT1-005	MALAT1	0	1	0	0	1
hsa-miR-130a-5p	MIMAT0004593	ENSG00000251562	ENST00000619449	MALAT1-004	MALAT1	0	1	0	0	1
hsa-miR-130a-5p	MIMAT0004593	ENSG00000251562	ENST00000544868	MALAT1-007	MALAT1	0	1	0	0	1
hsa-miR-130a-5p	MIMAT0004593	ENSG00000251562	ENST00000612781	MALAT1-010	MALAT1	0	1	0	0	1
hsa-miR-130a-5p	MIMAT0004593	ENSG00000251562	ENST00000617791	MALAT1-006	MALAT1	0	1	0	0	1
hsa-miR-130a-5p	MIMAT0004593	ENSG00000251562	ENST00000618925	MALAT1-009	MALAT1	0	1	0	0	1
hsa-miR-130a-5p	MIMAT0004593	ENSG00000255717	ENST00000544550	SNHG1-018	SNHG1	0	1	0	0	1
hsa-miR-130a-5p	MIMAT0004593	ENSG00000255717	ENST00000541416	SNHG1-008	SNHG1	0	1	0	0	1
hsa-miR-130a-5p	MIMAT0004593	ENSG00000255717	ENST00000540904	SNHG1-010	SNHG1	0	1	0	0	1
hsa-miR-130a-5p	MIMAT0004593	ENSG00000255717	ENST00000538266	SNHG1-019	SNHG1	0	1	0	0	1
hsa-miR-130a-5p	MIMAT0004593	ENSG00000255717	ENST00000537965	SNHG1-011	SNHG1	0	1	0	0	1
hsa-miR-130a-5p	MIMAT0004593	ENSG00000255717	ENST00000537068	SNHG1-025	SNHG1	0	1	0	0	1
hsa-miR-130a-5p	MIMAT0004593	ENSG00000255717	ENST00000537024	SNHG1-013	SNHG1	0	1	0	0	1
hsa-miR-130a-5p	MIMAT0004593	ENSG00000255717	ENST00000544983	SNHG1-009	SNHG1	0	1	0	0	1
hsa-miR-130a-5p	MIMAT0004593	ENSG00000255717	ENST00000545308	SNHG1-012	SNHG1	0	1	0	0	1
hsa-miR-130a-5p	MIMAT0004593	ENSG00000255717	ENST00000545920	SNHG1-024	SNHG1	0	1	0	0	1
hsa-miR-130a-5p	MIMAT0004593	ENSG00000255717	ENST00000545688	SNHG1-015	SNHG1	0	1	0	0	1
hsa-miR-146a-5p	MIMAT0000449	ENSG00000197989	ENST00000464612	SNHG12-007	SNHG12	1	1	1	1	4
hsa-miR-146a-5p	MIMAT0000449	ENSG00000197989	ENST00000474814	SNHG12-004	SNHG12	1	1	1	1	4
hsa-miR-146a-5p	MIMAT0000449	ENSG00000197989	ENST00000481368	SNHG12-005	SNHG12	1	1	1	1	4
hsa-miR-146a-5p	MIMAT0000449	ENSG00000216863	ENST00000606044	LY86-AS1-005	LY86-AS1	1	1	1	1	4
hsa-miR-146a-5p	MIMAT0000449	ENSG00000224032	ENST00000442823	EPB41L4A-AS1-003	EPB41L4A-AS1	1	1	1	1	4
hsa-miR-146a-5p	MIMAT0000449	ENSG00000224032	ENST00000427306	EPB41L4A-AS1-002	EPB41L4A-AS1	1	1	1	1	4
hsa-miR-146a-5p	MIMAT0000449	ENSG00000224032	ENST00000413221	EPB41L4A-AS1-001	EPB41L4A-AS1	1	1	1	1	4
hsa-miR-146a-5p	MIMAT0000449	ENSG00000223768	ENST00000433465	LINC00205-001	LINC00205	1	1	1	1	4
hsa-miR-146a-5p	MIMAT0000449	ENSG00000223704	ENST00000434868	LINC01422-001	LINC01422	1	1	1	1	4
hsa-miR-146a-5p	MIMAT0000449	ENSG00000206573	ENST00000524210	THUMPD3-AS1-020	THUMPD3-AS1	1	1	1	1	4
hsa-miR-146a-5p	MIMAT0000449	ENSG00000206573	ENST00000468186	THUMPD3-AS1-008	THUMPD3-AS1	1	1	1	1	4
hsa-miR-146a-5p	MIMAT0000449	ENSG00000214106	ENST00000449486	PAXIP1-AS2-003	PAXIP1-AS2	1	1	1	1	4
hsa-miR-146a-5p	MIMAT0000449	ENSG00000225733	ENST00000430166	FGD5-AS1-001	FGD5-AS1	1	1	1	1	4
hsa-miR-146a-5p	MIMAT0000449	ENSG00000215039	ENST00000504270	CD27-AS1-004	CD27-AS1	1	1	1	1	4
hsa-miR-146a-5p	MIMAT0000449	ENSG00000215039	ENST00000447687	CD27-AS1-009	CD27-AS1	1	1	1	1	4
hsa-miR-146a-5p	MIMAT0000449	ENSG00000225470	ENST00000414209	JPX-001	JPX	1	1	1	1	4
hsa-miR-146a-5p	MIMAT0000449	ENSG00000215039	ENST00000536388	CD27-AS1-007	CD27-AS1	1	1	1	1	4
hsa-miR-146a-5p	MIMAT0000449	ENSG00000224660	ENST00000420195	SH3BP5-AS1-001	SH3BP5-AS1	1	1	1	1	4
hsa-miR-146a-5p	MIMAT0000449	ENSG00000179818	ENST00000628308	PCBP1-AS1-144	PCBP1-AS1	1	1	1	1	4
hsa-miR-146a-5p	MIMAT0000449	ENSG00000224914	ENST00000439559	LINC00863-001	LINC00863	1	1	1	1	4
hsa-miR-146a-5p	MIMAT0000449	ENSG00000182648	ENST00000425712	LINC01006-007	LINC01006	1	1	1	1	4
hsa-miR-146a-5p	MIMAT0000449	ENSG00000182648	ENST00000447933	LINC01006-005	LINC01006	1	1	1	1	4
hsa-miR-146a-5p	MIMAT0000449	ENSG00000235954	ENST00000454996	TTC28-AS1-010	TTC28-AS1	1	1	1	1	4
hsa-miR-146a-5p	MIMAT0000449	ENSG00000235954	ENST00000428584	TTC28-AS1-004	TTC28-AS1	1	1	1	1	4
hsa-miR-146a-5p	MIMAT0000449	ENSG00000235954	ENST00000425112	TTC28-AS1-016	TTC28-AS1	1	1	1	1	4
hsa-miR-146a-5p	MIMAT0000449	ENSG00000235954	ENST00000419253	TTC28-AS1-002	TTC28-AS1	1	1	1	1	4
hsa-miR-146a-5p	MIMAT0000449	ENSG00000235947	ENST00000414938	EGOT-001	EGOT	1	1	1	1	4
hsa-miR-146a-5p	MIMAT0000449	ENSG00000235437	ENST00000608788	LINC01278-007	LINC01278	1	1	1	1	4
hsa-miR-146a-5p	MIMAT0000449	ENSG00000235437	ENST00000608623	LINC01278-004	LINC01278	1	1	1	1	4
hsa-miR-146a-5p	MIMAT0000449	ENSG00000232931	ENST00000412393	LINC00342-001	LINC00342	1	1	1	1	4
hsa-miR-146a-5p	MIMAT0000449	ENSG00000235532	ENST00000419499	LINC00402-001	LINC00402	1	1	1	1	4
hsa-miR-146a-5p	MIMAT0000449	ENSG00000236088	ENST00000602743	COX10-AS1-005	COX10-AS1	1	1	1	1	4
hsa-miR-146a-5p	MIMAT0000449	ENSG00000236088	ENST00000423323	COX10-AS1-001	COX10-AS1	1	1	1	1	4
hsa-miR-146a-5p	MIMAT0000449	ENSG00000232677	ENST00000590622	LINC00665-006	LINC00665	1	1	1	1	4
hsa-miR-146a-5p	MIMAT0000449	ENSG00000232677	ENST00000590657	LINC00665-007	LINC00665	1	1	1	1	4
hsa-miR-146a-5p	MIMAT0000449	ENSG00000232677	ENST00000438368	LINC00665-005	LINC00665	1	1	1	1	4
hsa-miR-146a-5p	MIMAT0000449	ENSG00000152931	ENST00000504876	PART1-003	PART1	1	1	1	1	4
hsa-miR-146a-5p	MIMAT0000449	ENSG00000163597	ENST00000493536	SNHG16-002	SNHG16	1	1	1	1	4
hsa-miR-146a-5p	MIMAT0000449	ENSG00000117242	ENST00000451424	PINK1-AS-001	PINK1-AS	1	1	1	1	4
hsa-miR-146a-5p	MIMAT0000449	ENSG00000163597	ENST00000587838	SNHG16-008	SNHG16	1	1	1	1	4
hsa-miR-146a-5p	MIMAT0000449	ENSG00000170919	ENST00000517509	TPT1-AS1-003	TPT1-AS1	1	1	1	1	4
hsa-miR-146a-5p	MIMAT0000449	ENSG00000163597	ENST00000448136	SNHG16-001	SNHG16	1	1	1	1	4
hsa-miR-146a-5p	MIMAT0000449	ENSG00000179818	ENST00000416395	PCBP1-AS1-003	PCBP1-AS1	1	1	1	1	4
hsa-miR-146a-5p	MIMAT0000449	ENSG00000228956	ENST00000593444	SATB1-AS1-008	SATB1-AS1	1	1	1	1	4
hsa-miR-146a-5p	MIMAT0000449	ENSG00000228956	ENST00000593741	SATB1-AS1-003	SATB1-AS1	1	1	1	1	4
hsa-miR-146a-5p	MIMAT0000449	ENSG00000228956	ENST00000595250	SATB1-AS1-010	SATB1-AS1	1	1	1	1	4
hsa-miR-146a-5p	MIMAT0000449	ENSG00000228956	ENST00000595388	SATB1-AS1-020	SATB1-AS1	1	1	1	1	4
hsa-miR-146a-5p	MIMAT0000449	ENSG00000228956	ENST00000595865	SATB1-AS1-009	SATB1-AS1	1	1	1	1	4
hsa-miR-146a-5p	MIMAT0000449	ENSG00000228956	ENST00000596152	SATB1-AS1-019	SATB1-AS1	1	1	1	1	4
hsa-miR-146a-5p	MIMAT0000449	ENSG00000228956	ENST00000456253	SATB1-AS1-005	SATB1-AS1	1	1	1	1	4
hsa-miR-146a-5p	MIMAT0000449	ENSG00000228956	ENST00000438418	SATB1-AS1-002	SATB1-AS1	1	1	1	1	4
hsa-miR-146a-5p	MIMAT0000449	ENSG00000228956	ENST00000414198	SATB1-AS1-001	SATB1-AS1	1	1	1	1	4
hsa-miR-146a-5p	MIMAT0000449	ENSG00000226688	ENST00000458228	ENTPD1-AS1-001	ENTPD1-AS1	1	1	1	1	4
hsa-miR-146a-5p	MIMAT0000449	ENSG00000226688	ENST00000454638	ENTPD1-AS1-002	ENTPD1-AS1	1	1	1	1	4
hsa-miR-146a-5p	MIMAT0000449	ENSG00000226688	ENST00000416301	ENTPD1-AS1-004	ENTPD1-AS1	1	1	1	1	4
hsa-miR-146a-5p	MIMAT0000449	ENSG00000230487	ENST00000437621	PSMG3-AS1-001	PSMG3-AS1	1	1	1	1	4
hsa-miR-146a-5p	MIMAT0000449	ENSG00000230487	ENST00000437964	PSMG3-AS1-002	PSMG3-AS1	1	1	1	1	4
hsa-miR-146a-5p	MIMAT0000449	ENSG00000230487	ENST00000457484	PSMG3-AS1-003	PSMG3-AS1	1	1	1	1	4
hsa-miR-146a-5p	MIMAT0000449	ENSG00000228956	ENST00000628963	SATB1-AS1-057	SATB1-AS1	1	1	1	1	4
hsa-miR-146a-5p	MIMAT0000449	ENSG00000228956	ENST00000629109	SATB1-AS1-059	SATB1-AS1	1	1	1	1	4
hsa-miR-146a-5p	MIMAT0000449	ENSG00000228956	ENST00000629405	SATB1-AS1-054	SATB1-AS1	1	1	1	1	4
hsa-miR-146a-5p	MIMAT0000449	ENSG00000228956	ENST00000629477	SATB1-AS1-062	SATB1-AS1	1	1	1	1	4
hsa-miR-146a-5p	MIMAT0000449	ENSG00000228956	ENST00000629516	SATB1-AS1-034	SATB1-AS1	1	1	1	1	4
hsa-miR-146a-5p	MIMAT0000449	ENSG00000228956	ENST00000630073	SATB1-AS1-056	SATB1-AS1	1	1	1	1	4
hsa-miR-146a-5p	MIMAT0000449	ENSG00000228956	ENST00000630749	SATB1-AS1-030	SATB1-AS1	1	1	1	1	4
hsa-miR-146a-5p	MIMAT0000449	ENSG00000228956	ENST00000631076	SATB1-AS1-043	SATB1-AS1	1	1	1	1	4
hsa-miR-146a-5p	MIMAT0000449	ENSG00000228956	ENST00000631123	SATB1-AS1-036	SATB1-AS1	1	1	1	1	4
hsa-miR-146a-5p	MIMAT0000449	ENSG00000228956	ENST00000631285	SATB1-AS1-058	SATB1-AS1	1	1	1	1	4
hsa-miR-146a-5p	MIMAT0000449	ENSG00000228956	ENST00000628891	SATB1-AS1-042	SATB1-AS1	1	1	1	1	4
hsa-miR-146a-5p	MIMAT0000449	ENSG00000228956	ENST00000596277	SATB1-AS1-012	SATB1-AS1	1	1	1	1	4
hsa-miR-146a-5p	MIMAT0000449	ENSG00000228956	ENST00000599762	SATB1-AS1-015	SATB1-AS1	1	1	1	1	4
hsa-miR-146a-5p	MIMAT0000449	ENSG00000228956	ENST00000616514	SATB1-AS1-025	SATB1-AS1	1	1	1	1	4
hsa-miR-146a-5p	MIMAT0000449	ENSG00000228956	ENST00000625515	SATB1-AS1-033	SATB1-AS1	1	1	1	1	4
hsa-miR-146a-5p	MIMAT0000449	ENSG00000228956	ENST00000625533	SATB1-AS1-047	SATB1-AS1	1	1	1	1	4
hsa-miR-146a-5p	MIMAT0000449	ENSG00000228956	ENST00000625591	SATB1-AS1-032	SATB1-AS1	1	1	1	1	4
hsa-miR-146a-5p	MIMAT0000449	ENSG00000228956	ENST00000598740	SATB1-AS1-011	SATB1-AS1	1	1	1	1	4
hsa-miR-146a-5p	MIMAT0000449	ENSG00000228956	ENST00000596307	SATB1-AS1-013	SATB1-AS1	1	1	1	1	4
hsa-miR-146a-5p	MIMAT0000449	ENSG00000228956	ENST00000596850	SATB1-AS1-018	SATB1-AS1	1	1	1	1	4
hsa-miR-146a-5p	MIMAT0000449	ENSG00000228956	ENST00000598390	SATB1-AS1-014	SATB1-AS1	1	1	1	1	4
hsa-miR-146a-5p	MIMAT0000449	ENSG00000228956	ENST00000598498	SATB1-AS1-007	SATB1-AS1	1	1	1	1	4
hsa-miR-146a-5p	MIMAT0000449	ENSG00000228956	ENST00000598688	SATB1-AS1-006	SATB1-AS1	1	1	1	1	4
hsa-miR-146a-5p	MIMAT0000449	ENSG00000228956	ENST00000626023	SATB1-AS1-060	SATB1-AS1	1	1	1	1	4
hsa-miR-146a-5p	MIMAT0000449	ENSG00000228956	ENST00000627407	SATB1-AS1-055	SATB1-AS1	1	1	1	1	4
hsa-miR-146a-5p	MIMAT0000449	ENSG00000228956	ENST00000627496	SATB1-AS1-037	SATB1-AS1	1	1	1	1	4
hsa-miR-146a-5p	MIMAT0000449	ENSG00000228956	ENST00000627829	SATB1-AS1-041	SATB1-AS1	1	1	1	1	4
hsa-miR-146a-5p	MIMAT0000449	ENSG00000228956	ENST00000628209	SATB1-AS1-048	SATB1-AS1	1	1	1	1	4
hsa-miR-146a-5p	MIMAT0000449	ENSG00000228956	ENST00000628248	SATB1-AS1-035	SATB1-AS1	1	1	1	1	4
hsa-miR-146a-5p	MIMAT0000449	ENSG00000228956	ENST00000628425	SATB1-AS1-050	SATB1-AS1	1	1	1	1	4
hsa-miR-146a-5p	MIMAT0000449	ENSG00000228956	ENST00000628431	SATB1-AS1-073	SATB1-AS1	1	1	1	1	4
hsa-miR-146a-5p	MIMAT0000449	ENSG00000228956	ENST00000627192	SATB1-AS1-027	SATB1-AS1	1	1	1	1	4
hsa-miR-146a-5p	MIMAT0000449	ENSG00000228956	ENST00000627157	SATB1-AS1-044	SATB1-AS1	1	1	1	1	4
hsa-miR-146a-5p	MIMAT0000449	ENSG00000228956	ENST00000626606	SATB1-AS1-052	SATB1-AS1	1	1	1	1	4
hsa-miR-146a-5p	MIMAT0000449	ENSG00000228956	ENST00000626737	SATB1-AS1-061	SATB1-AS1	1	1	1	1	4
hsa-miR-146a-5p	MIMAT0000449	ENSG00000228956	ENST00000626921	SATB1-AS1-031	SATB1-AS1	1	1	1	1	4
hsa-miR-146a-5p	MIMAT0000449	ENSG00000228956	ENST00000628778	SATB1-AS1-028	SATB1-AS1	1	1	1	1	4
hsa-miR-146a-5p	MIMAT0000449	ENSG00000228065	ENST00000601888	LINC01515-010	LINC01515	1	1	1	1	4
hsa-miR-146a-5p	MIMAT0000449	ENSG00000228065	ENST00000598902	LINC01515-007	LINC01515	1	1	1	1	4
hsa-miR-146a-5p	MIMAT0000449	ENSG00000228065	ENST00000593568	LINC01515-004	LINC01515	1	1	1	1	4
hsa-miR-146a-5p	MIMAT0000449	ENSG00000245849	ENST00000533146	RAD51-AS1-004	RAD51-AS1	1	1	1	1	4
hsa-miR-146a-5p	MIMAT0000449	ENSG00000245849	ENST00000526635	RAD51-AS1-003	RAD51-AS1	1	1	1	1	4
hsa-miR-146a-5p	MIMAT0000449	ENSG00000245849	ENST00000499988	RAD51-AS1-001	RAD51-AS1	1	1	1	1	4
hsa-miR-146a-5p	MIMAT0000449	ENSG00000242125	ENST00000437681	SNHG3-002	SNHG3	1	1	1	1	4
hsa-miR-146a-5p	MIMAT0000449	ENSG00000242125	ENST00000413987	SNHG3-004	SNHG3	1	1	1	1	4
hsa-miR-146a-5p	MIMAT0000449	ENSG00000237945	ENST00000427447	LINC00649-001	LINC00649	1	1	1	1	4
hsa-miR-146a-5p	MIMAT0000449	ENSG00000237945	ENST00000381181	LINC00649-013	LINC00649	1	1	1	1	4
hsa-miR-146a-5p	MIMAT0000449	ENSG00000237945	ENST00000620580	LINC00649-020	LINC00649	1	1	1	1	4
hsa-miR-146a-5p	MIMAT0000449	ENSG00000245532	ENST00000612303	NEAT1-003	NEAT1	1	1	1	1	4
hsa-miR-146a-5p	MIMAT0000449	ENSG00000245532	ENST00000501122	NEAT1-001	NEAT1	1	1	1	1	4
hsa-miR-146a-5p	MIMAT0000449	ENSG00000245532	ENST00000499732	NEAT1-002	NEAT1	1	1	1	1	4
hsa-miR-146a-5p	MIMAT0000449	ENSG00000245060	ENST00000509921	LINC00847-005	LINC00847	1	1	1	1	4
hsa-miR-146a-5p	MIMAT0000449	ENSG00000245060	ENST00000508309	LINC00847-004	LINC00847	1	1	1	1	4
hsa-miR-146a-5p	MIMAT0000449	ENSG00000245060	ENST00000502162	LINC00847-003	LINC00847	1	1	1	1	4
hsa-miR-146a-5p	MIMAT0000449	ENSG00000245060	ENST00000501855	LINC00847-001	LINC00847	1	1	1	1	4
hsa-miR-146a-5p	MIMAT0000449	ENSG00000245164	ENST00000500989	LINC00861-001	LINC00861	1	1	1	1	4
hsa-miR-146a-5p	MIMAT0000449	ENSG00000247982	ENST00000613170	LINC00926-004	LINC00926	1	1	1	1	4
hsa-miR-146a-5p	MIMAT0000449	ENSG00000247982	ENST00000501726	LINC00926-001	LINC00926	1	1	1	1	4
hsa-miR-146a-5p	MIMAT0000449	ENSG00000236901	ENST00000449175	MIR600HG-001	MIR600HG	1	1	1	1	4
hsa-miR-146a-5p	MIMAT0000449	ENSG00000236901	ENST00000545631	MIR600HG-201	MIR600HG	1	1	1	1	4
hsa-miR-146a-5p	MIMAT0000449	ENSG00000251562	ENST00000534336	MALAT1-001	MALAT1	1	1	1	1	4
hsa-miR-146a-5p	MIMAT0000449	ENSG00000253738	ENST00000522817	OTUD6B-AS1-002	OTUD6B-AS1	1	1	1	1	4
hsa-miR-146a-5p	MIMAT0000449	ENSG00000254635	ENST00000528337	WAC-AS1-002	WAC-AS1	1	1	1	1	4
hsa-miR-146a-5p	MIMAT0000449	ENSG00000263072	ENST00000573447	ZNF213-AS1-002	ZNF213-AS1	1	1	1	1	4
hsa-miR-146a-5p	MIMAT0000449	ENSG00000266236	ENST00000584012	NARF-IT1-001	NARF-IT1	1	1	1	1	4
hsa-miR-146a-5p	MIMAT0000449	ENSG00000263072	ENST00000571963	ZNF213-AS1-001	ZNF213-AS1	1	1	1	1	4
hsa-miR-146a-5p	MIMAT0000449	ENSG00000269609	ENST00000597488	RPARP-AS1-004	RPARP-AS1	1	1	1	1	4
hsa-miR-146a-5p	MIMAT0000449	ENSG00000268658	ENST00000596718	LINC00664-003	LINC00664	1	1	1	1	4
hsa-miR-146a-5p	MIMAT0000449	ENSG00000268658	ENST00000599078	LINC00664-001	LINC00664	1	1	1	1	4
hsa-miR-146a-5p	MIMAT0000449	ENSG00000263753	ENST00000577439	LINC00667-003	LINC00667	1	1	1	1	4
hsa-miR-146a-5p	MIMAT0000449	ENSG00000263753	ENST00000582008	LINC00667-001	LINC00667	1	1	1	1	4
hsa-miR-146a-5p	MIMAT0000449	ENSG00000269834	ENST00000601562	ZNF528-AS1-001	ZNF528-AS1	1	1	1	1	4
hsa-miR-146a-5p	MIMAT0000449	ENSG00000264247	ENST00000577806	LINC00909-004	LINC00909	1	1	1	1	4
hsa-miR-146a-5p	MIMAT0000449	ENSG00000264247	ENST00000580048	LINC00909-001	LINC00909	1	1	1	1	4
hsa-miR-146a-5p	MIMAT0000449	ENSG00000269834	ENST00000594119	ZNF528-AS1-005	ZNF528-AS1	1	1	1	1	4
hsa-miR-146a-5p	MIMAT0000449	ENSG00000264247	ENST00000585279	LINC00909-003	LINC00909	1	1	1	1	4
hsa-miR-146a-5p	MIMAT0000449	ENSG00000267278	ENST00000585780	MAP3K14-AS1-008	MAP3K14-AS1	1	1	1	1	4
hsa-miR-146a-5p	MIMAT0000449	ENSG00000281103	ENST00000629576	TRG-AS1-002	TRG-AS1	1	1	1	1	4
hsa-miR-146a-5p	MIMAT0000449	ENSG00000272888	ENST00000554133	LINC01578-002	LINC01578	1	1	1	1	4
hsa-miR-146a-5p	MIMAT0000449	ENSG00000281406	ENST00000626538	BLACAT1-001	BLACAT1	1	1	1	1	4
hsa-miR-146a-5p	MIMAT0000449	ENSG00000258441	ENST00000555379	LINC00641-002	LINC00641	1	1	1	1	4
hsa-miR-146a-5p	MIMAT0000449	ENSG00000260034	ENST00000562280	LCMT1-AS2-001	LCMT1-AS2	1	1	1	1	4
hsa-miR-146a-5p	MIMAT0000449	ENSG00000255717	ENST00000542112	SNHG1-007	SNHG1	1	1	1	1	4
hsa-miR-146a-5p	MIMAT0000449	ENSG00000259234	ENST00000560872	ANKRD34C-AS1-008	ANKRD34C-AS1	0	1	1	0	2
hsa-miR-146a-5p	MIMAT0000449	ENSG00000259234	ENST00000559979	ANKRD34C-AS1-003	ANKRD34C-AS1	0	1	1	0	2
hsa-miR-146a-5p	MIMAT0000449	ENSG00000259234	ENST00000560732	ANKRD34C-AS1-002	ANKRD34C-AS1	0	1	1	0	2
hsa-miR-146a-5p	MIMAT0000449	ENSG00000260034	ENST00000565214	LCMT1-AS2-002	LCMT1-AS2	0	1	1	0	2
hsa-miR-146a-5p	MIMAT0000449	ENSG00000256628	ENST00000609682	ZBTB11-AS1-001	ZBTB11-AS1	0	1	1	0	2
hsa-miR-146a-5p	MIMAT0000449	ENSG00000256262	ENST00000478808	USP30-AS1-001	USP30-AS1	0	1	1	0	2
hsa-miR-146a-5p	MIMAT0000449	ENSG00000258441	ENST00000555688	LINC00641-001	LINC00641	0	1	1	0	2
hsa-miR-146a-5p	MIMAT0000449	ENSG00000257167	ENST00000548760	TMPO-AS1-001	TMPO-AS1	0	1	1	0	2
hsa-miR-146a-5p	MIMAT0000449	ENSG00000257621	ENST00000551597	PSMA3-AS1-007	PSMA3-AS1	0	1	1	0	2
hsa-miR-146a-5p	MIMAT0000449	ENSG00000257621	ENST00000553657	PSMA3-AS1-016	PSMA3-AS1	0	1	1	0	2
hsa-miR-146a-5p	MIMAT0000449	ENSG00000257621	ENST00000554309	PSMA3-AS1-008	PSMA3-AS1	0	1	1	0	2
hsa-miR-146a-5p	MIMAT0000449	ENSG00000257621	ENST00000554360	PSMA3-AS1-002	PSMA3-AS1	0	1	1	0	2
hsa-miR-146a-5p	MIMAT0000449	ENSG00000257621	ENST00000554378	PSMA3-AS1-005	PSMA3-AS1	0	1	1	0	2
hsa-miR-146a-5p	MIMAT0000449	ENSG00000257621	ENST00000555037	PSMA3-AS1-006	PSMA3-AS1	0	1	1	0	2
hsa-miR-146a-5p	MIMAT0000449	ENSG00000257621	ENST00000555275	PSMA3-AS1-013	PSMA3-AS1	0	1	1	0	2
hsa-miR-146a-5p	MIMAT0000449	ENSG00000257621	ENST00000555707	PSMA3-AS1-003	PSMA3-AS1	0	1	1	0	2
hsa-miR-146a-5p	MIMAT0000449	ENSG00000257621	ENST00000556002	PSMA3-AS1-014	PSMA3-AS1	0	1	1	0	2
hsa-miR-146a-5p	MIMAT0000449	ENSG00000257621	ENST00000556400	PSMA3-AS1-015	PSMA3-AS1	0	1	1	0	2
hsa-miR-146a-5p	MIMAT0000449	ENSG00000257621	ENST00000557660	PSMA3-AS1-004	PSMA3-AS1	0	1	1	0	2
hsa-miR-146a-5p	MIMAT0000449	ENSG00000255717	ENST00000541615	SNHG1-020	SNHG1	0	1	1	0	2
hsa-miR-146a-5p	MIMAT0000449	ENSG00000255717	ENST00000541416	SNHG1-008	SNHG1	0	1	1	0	2
hsa-miR-146a-5p	MIMAT0000449	ENSG00000255717	ENST00000540904	SNHG1-010	SNHG1	0	1	1	0	2
hsa-miR-146a-5p	MIMAT0000449	ENSG00000255717	ENST00000540865	SNHG1-017	SNHG1	0	1	1	0	2
hsa-miR-146a-5p	MIMAT0000449	ENSG00000255717	ENST00000540725	SNHG1-001	SNHG1	0	1	1	0	2
hsa-miR-146a-5p	MIMAT0000449	ENSG00000255717	ENST00000539975	SNHG1-005	SNHG1	0	1	1	0	2
hsa-miR-146a-5p	MIMAT0000449	ENSG00000255717	ENST00000545440	SNHG1-014	SNHG1	0	1	1	0	2
hsa-miR-146a-5p	MIMAT0000449	ENSG00000255717	ENST00000545308	SNHG1-012	SNHG1	0	1	1	0	2
hsa-miR-146a-5p	MIMAT0000449	ENSG00000255717	ENST00000544983	SNHG1-009	SNHG1	0	1	1	0	2
hsa-miR-146a-5p	MIMAT0000449	ENSG00000255717	ENST00000537965	SNHG1-011	SNHG1	0	1	1	0	2
hsa-miR-146a-5p	MIMAT0000449	ENSG00000255717	ENST00000537925	SNHG1-002	SNHG1	0	1	1	0	2
hsa-miR-146a-5p	MIMAT0000449	ENSG00000255717	ENST00000537869	SNHG1-004	SNHG1	0	1	1	0	2
hsa-miR-146a-5p	MIMAT0000449	ENSG00000255717	ENST00000538266	SNHG1-019	SNHG1	0	1	1	0	2
hsa-miR-146a-5p	MIMAT0000449	ENSG00000255717	ENST00000539921	SNHG1-006	SNHG1	0	1	1	0	2
hsa-miR-146a-5p	MIMAT0000449	ENSG00000255717	ENST00000538654	SNHG1-003	SNHG1	0	1	1	0	2
hsa-miR-146a-5p	MIMAT0000449	ENSG00000255717	ENST00000535076	SNHG1-022	SNHG1	0	1	1	0	2
hsa-miR-146a-5p	MIMAT0000449	ENSG00000256073	ENST00000534991	URB1-AS1-001	URB1-AS1	0	1	1	0	2
hsa-miR-146a-5p	MIMAT0000449	ENSG00000267278	ENST00000592422	MAP3K14-AS1-006	MAP3K14-AS1	0	1	1	0	2
hsa-miR-146a-5p	MIMAT0000449	ENSG00000267278	ENST00000590100	MAP3K14-AS1-001	MAP3K14-AS1	0	1	1	0	2
hsa-miR-146a-5p	MIMAT0000449	ENSG00000267278	ENST00000585346	MAP3K14-AS1-005	MAP3K14-AS1	0	1	1	0	2
hsa-miR-146a-5p	MIMAT0000449	ENSG00000267278	ENST00000585351	MAP3K14-AS1-009	MAP3K14-AS1	0	1	1	0	2
hsa-miR-146a-5p	MIMAT0000449	ENSG00000267278	ENST00000586450	MAP3K14-AS1-010	MAP3K14-AS1	0	1	1	0	2
hsa-miR-146a-5p	MIMAT0000449	ENSG00000267278	ENST00000588504	MAP3K14-AS1-004	MAP3K14-AS1	0	1	1	0	2
hsa-miR-146a-5p	MIMAT0000449	ENSG00000267278	ENST00000588160	MAP3K14-AS1-007	MAP3K14-AS1	0	1	1	0	2
hsa-miR-146a-5p	MIMAT0000449	ENSG00000269834	ENST00000598892	ZNF528-AS1-003	ZNF528-AS1	0	1	1	0	2
hsa-miR-146a-5p	MIMAT0000449	ENSG00000268658	ENST00000596203	LINC00664-004	LINC00664	0	1	1	0	2
hsa-miR-146a-5p	MIMAT0000449	ENSG00000268654	ENST00000597105	MIMT1-002	MIMT1	0	1	1	0	2
hsa-miR-146a-5p	MIMAT0000449	ENSG00000268654	ENST00000599641	MIMT1-001	MIMT1	0	1	1	0	2
hsa-miR-146a-5p	MIMAT0000449	ENSG00000272145	ENST00000606277	NFYC-AS1-001	NFYC-AS1	0	1	1	0	2
hsa-miR-146a-5p	MIMAT0000449	ENSG00000271856	ENST00000607746	LINC01215-001	LINC01215	0	1	1	0	2
hsa-miR-146a-5p	MIMAT0000449	ENSG00000269609	ENST00000473970	RPARP-AS1-001	RPARP-AS1	0	1	1	0	2
hsa-miR-146a-5p	MIMAT0000449	ENSG00000269609	ENST00000492465	RPARP-AS1-002	RPARP-AS1	0	1	1	0	2
hsa-miR-146a-5p	MIMAT0000449	ENSG00000269609	ENST00000594818	RPARP-AS1-007	RPARP-AS1	0	1	1	0	2
hsa-miR-146a-5p	MIMAT0000449	ENSG00000269609	ENST00000598368	RPARP-AS1-003	RPARP-AS1	0	1	1	0	2
hsa-miR-146a-5p	MIMAT0000449	ENSG00000269235	ENST00000600253	ZNF350-AS1-002	ZNF350-AS1	0	1	1	0	2
hsa-miR-146a-5p	MIMAT0000449	ENSG00000269416	ENST00000596283	LINC01224-002	LINC01224	0	1	1	0	2
hsa-miR-146a-5p	MIMAT0000449	ENSG00000269416	ENST00000596763	LINC01224-006	LINC01224	0	1	1	0	2
hsa-miR-146a-5p	MIMAT0000449	ENSG00000269416	ENST00000600643	LINC01224-001	LINC01224	0	1	1	0	2
hsa-miR-146a-5p	MIMAT0000449	ENSG00000262468	ENST00000573042	LINC01569-001	LINC01569	0	1	1	0	2
hsa-miR-146a-5p	MIMAT0000449	ENSG00000263753	ENST00000582363	LINC00667-002	LINC00667	0	1	1	0	2
hsa-miR-146a-5p	MIMAT0000449	ENSG00000263753	ENST00000581471	LINC00667-004	LINC00667	0	1	1	0	2
hsa-miR-146a-5p	MIMAT0000449	ENSG00000263753	ENST00000580684	LINC00667-005	LINC00667	0	1	1	0	2
hsa-miR-146a-5p	MIMAT0000449	ENSG00000263753	ENST00000580082	LINC00667-006	LINC00667	0	1	1	0	2
hsa-miR-146a-5p	MIMAT0000449	ENSG00000263072	ENST00000576590	ZNF213-AS1-003	ZNF213-AS1	0	1	1	0	2
hsa-miR-146a-5p	MIMAT0000449	ENSG00000263072	ENST00000575089	ZNF213-AS1-008	ZNF213-AS1	0	1	1	0	2
hsa-miR-146a-5p	MIMAT0000449	ENSG00000263072	ENST00000571449	ZNF213-AS1-004	ZNF213-AS1	0	1	1	0	2
hsa-miR-146a-5p	MIMAT0000449	ENSG00000264575	ENST00000581067	LINC00526-001	LINC00526	0	1	1	0	2
hsa-miR-146a-5p	MIMAT0000449	ENSG00000267080	ENST00000588785	ASB16-AS1-004	ASB16-AS1	0	1	1	0	2
hsa-miR-146a-5p	MIMAT0000449	ENSG00000267080	ENST00000585457	ASB16-AS1-001	ASB16-AS1	0	1	1	0	2
hsa-miR-146a-5p	MIMAT0000449	ENSG00000267080	ENST00000591166	ASB16-AS1-003	ASB16-AS1	0	1	1	0	2
hsa-miR-146a-5p	MIMAT0000449	ENSG00000267080	ENST00000592897	ASB16-AS1-002	ASB16-AS1	0	1	1	0	2
hsa-miR-146a-5p	MIMAT0000449	ENSG00000267080	ENST00000618557	ASB16-AS1-201	ASB16-AS1	0	1	1	0	2
hsa-miR-146a-5p	MIMAT0000449	ENSG00000247092	ENST00000554169	SNHG10-002	SNHG10	0	1	1	0	2
hsa-miR-146a-5p	MIMAT0000449	ENSG00000247092	ENST00000500370	SNHG10-001	SNHG10	0	1	1	0	2
hsa-miR-146a-5p	MIMAT0000449	ENSG00000246898	ENST00000499966	LINC00920-001	LINC00920	0	1	1	0	2
hsa-miR-146a-5p	MIMAT0000449	ENSG00000247240	ENST00000499217	UBL7-AS1-001	UBL7-AS1	0	1	1	0	2
hsa-miR-146a-5p	MIMAT0000449	ENSG00000247240	ENST00000564137	UBL7-AS1-004	UBL7-AS1	0	1	1	0	2
hsa-miR-146a-5p	MIMAT0000449	ENSG00000247240	ENST00000564621	UBL7-AS1-002	UBL7-AS1	0	1	1	0	2
hsa-miR-146a-5p	MIMAT0000449	ENSG00000247240	ENST00000567286	UBL7-AS1-005	UBL7-AS1	0	1	1	0	2
hsa-miR-146a-5p	MIMAT0000449	ENSG00000246223	ENST00000556462	LINC01550-004	LINC01550	0	1	1	0	2
hsa-miR-146a-5p	MIMAT0000449	ENSG00000246223	ENST00000556138	LINC01550-005	LINC01550	0	1	1	0	2
hsa-miR-146a-5p	MIMAT0000449	ENSG00000246223	ENST00000554822	LINC01550-006	LINC01550	0	1	1	0	2
hsa-miR-146a-5p	MIMAT0000449	ENSG00000246223	ENST00000499006	LINC01550-001	LINC01550	0	1	1	0	2
hsa-miR-146a-5p	MIMAT0000449	ENSG00000246223	ENST00000502187	LINC01550-002	LINC01550	0	1	1	0	2
hsa-miR-146a-5p	MIMAT0000449	ENSG00000246223	ENST00000512901	LINC01550-003	LINC01550	0	1	1	0	2
hsa-miR-146a-5p	MIMAT0000449	ENSG00000248275	ENST00000507434	TRIM52-AS1-001	TRIM52-AS1	0	1	1	0	2
hsa-miR-146a-5p	MIMAT0000449	ENSG00000248275	ENST00000514146	TRIM52-AS1-002	TRIM52-AS1	0	1	1	0	2
hsa-miR-146a-5p	MIMAT0000449	ENSG00000247774	ENST00000500365	PCED1B-AS1-001	PCED1B-AS1	0	1	1	0	2
hsa-miR-146a-5p	MIMAT0000449	ENSG00000247774	ENST00000547600	PCED1B-AS1-002	PCED1B-AS1	0	1	1	0	2
hsa-miR-146a-5p	MIMAT0000449	ENSG00000247774	ENST00000547851	PCED1B-AS1-003	PCED1B-AS1	0	1	1	0	2
hsa-miR-146a-5p	MIMAT0000449	ENSG00000247774	ENST00000548222	PCED1B-AS1-010	PCED1B-AS1	0	1	1	0	2
hsa-miR-146a-5p	MIMAT0000449	ENSG00000247774	ENST00000550426	PCED1B-AS1-011	PCED1B-AS1	0	1	1	0	2
hsa-miR-146a-5p	MIMAT0000449	ENSG00000247774	ENST00000551432	PCED1B-AS1-006	PCED1B-AS1	0	1	1	0	2
hsa-miR-146a-5p	MIMAT0000449	ENSG00000247774	ENST00000552269	PCED1B-AS1-009	PCED1B-AS1	0	1	1	0	2
[truncated: 4,596 more rows]
